# Supplementary material for: An ancient pan-cnidarian microRNA regulates stinging capsule biogenesis in Nematostella vectensis
Source: Cell Rep. 2023 Sep 6;42(9):113072. doi: 10.1016/j.celrep.2023.113072 (PMC10548089; doi:10.1016/j.celrep.2023.113072)
Supplement: Table S1. miR-2022 and Hyl1lb morphant analysis results — The table includes Artemia paralysis rates, a list of NvNcol3-positive genes, and differentially expressed genes in Nematostella miR-2022 morphants. [file mmc2.xlsx]

## Sheet: Paralyzed_Artemia
Well position	Well Sample	PLATE	#Artemia	#paralyzed Artemia	#SwimmingArtemia	%Paralyzed	Average paralysis per replicate
A1	CTRL_REP1	1st	9	5	4	0.555556	0.601852
A2	CTRL_REP1	1st	10	5	5	0.5
A3	CTRL_REP1	1st	8	6	2	0.75
A4	CTRL_REP2	1st	9	6	3	0.666667	0.466667
A5	CTRL_REP2	1st	9	3	6	0.333333
A6	CTRL_REP2	1st	10	4	6	0.4
A1	CTRL_REP3	2nd	10	9	1	0.9	0.666667
A2	CTRL_REP3	2nd	10	5	5	0.5
A3	CTRL_REP3	2nd	10	6	4	0.6
B1	2022_rep1	1st	9	0	9	0	0
B2	2022_rep1	1st	9	0	9	0
B3	2022_rep1	1st	8	0	8	0
B4	2022_rep2	1st	10	0	10	0	0.037037
B5	2022_rep2	1st	9	1	8	0.111111
B6	2022_rep2	1st	10	0	10	0
B1	2022_rep3	2nd	9	1	8	0.111111	0.103704
B2	2022_rep3	2nd	10	0	10	0
B3	2022_rep3	2nd	10	2	8	0.2
C1	Hyl1b_rep1	1st	9	0	9	0	0
C2	Hyl1b_rep1	1st	9	0	9	0
C3	Hyl1b_rep1	1st	9	0	9	0
C4	Hyl1b_rep2	1st	10	1	9	0.1	0.0333333
C5	Hyl1b_rep2	1st	9	0	9	0
C6	Hyl1b_rep2	1st	10	0	10	0
C1	Hyl1b_rep3	2nd	9	0	9	0	0.1
C2	Hyl1b_rep3	2nd	8	0	8	0
C3	Hyl1b_rep3	2nd	10	3	7	0.3
A4	Artemia_alone	2nd	10	0	10	0

## Sheet: Ncol3_mOrange2_genes
Cells	pos	neg	pos	neg	pos	neg	pos	neg
SRA	ERR4580618	ERR4580619	ERR4580620	ERR4580621	ERR4580622	ERR4580623	ERR4580624	ERR4580625
NVE7192	21.232	5.543	20.985	10.406	13.503	8.273	15.371	8.723
NVE10794	82.433	1.528	49.017	1.429	67.495	1.893	42.75	0.395
NVE4975	17.23	13.674	48.692	12.321	23.82	17.471	20.62	10.106
NVE19175	313.941	73.364	257.493	27.527	251.23	49.527	297.384	44.78
NVE657	24.192	8.041	33.232	6.412	31.989	17.822	17.079	12.25
NVE20898	160.426	46.905	51.217	36.916	56.997	28.921	136.393	39.426
NVE17691	77.105	3.526	43.137	0.495	55.523	1.739	42.656	0.583
NVE7576	6.974	0.06	1.044	0.889	4.422	0.848	1.635	0.296
NVE24215	85.521	3.855	54.025	3.096	88.834	4.436	65.64	3.062
NVE24544	923.538	275.066	566.922	159.261	820.405	205.026	747.885	198.245
NVE15828	171.917	37.116	127.748	37.081	72.297	35.584	141.392	24.766
NVE21073	31.282	2.897	35.655	1.924	24.096	5.884	35.429	3.477
NVE21039	9.278	0.939	5.627	0.55	3.651	0.111	5.894	0
NVE12080	116.996	17.579	37.916	18.605	37.532	19.835	68.212	12.408
NVE21233	129.452	20.636	227.687	14.803	193.804	25.607	145.214	17.317
NVE20107	272.159	72.395	303.316	54.632	378.309	105.468	391.35	46.933
NVE13353	84.17	18.448	37.186	12.916	63.33	13.874	92.321	13.583
NVE22711	44.034	20.106	41.586	12.907	47.583	16.657	47.738	16.112
NVE25230	99.393	36.557	80.738	50.428	109.022	48.43	88.197	29.152
NVE3483	62.603	3.606	38.95	2.592	34.489	2.107	67.504	1.176
NVE13337	14.811	2.028	7.573	0.843	3.556	1.396	13.549	0.267
NVE19367	27.164	4.804	15.369	2.427	5.401	1.165	27.712	0.721
NVE20329	103.253	2.058	42.022	1.42	38.54	1.327	63.963	0.929
NVE8024	127.715	17.03	63.94	10.598	88.073	12.358	103.307	11.034
NVE541	80.065	2.707	24.96	5.405	29.041	1.602	40.854	3.458
NVE1008	31.9	0	76.774	0.806	15.138	0	66.91	0.988
NVE19553	4.658	1.928	4.096	1.173	3.214	1.148	4.676	1.837
NVE3085	74.287	38.545	115.674	46.544	133.431	51.085	79.928	47.655
NVE13748	100.731	41.741	64.457	40.69	62.151	33.88	62.161	32.115
NVE20025	14.464	0	17.498	0	13.674	0.086	21.953	0.682
NVE1557	24.128	0.479	8.891	0.22	6	0.874	15.84	0.277
NVE25939	8.03	2.917	2.18	0.238	9.927	0.899	8.352	0.929
NVE23844	145.164	68.27	146.848	56.986	101.043	72.427	161.564	53.967
NVE23272	139.747	14.613	54.572	10.708	24.971	7.665	94.32	22.602
NVE12924	160.541	37.446	73.267	17.157	78.193	26.001	185.11	30.505
NVE8298	254.028	19.078	114.254	12.824	180.653	19.68	196.992	10.58
NVE25876	10.642	2.567	9.418	1.896	7.74	7.554	13.767	1.986
NVE14371	20.782	7.961	15.369	2.84	15.119	4.95	22.161	4.9
NVE6606	298.319	22.224	259.318	28.553	295.751	33.049	245.595	17.386
NVE15055	51.755	9.549	24.149	11.166	38.16	15.715	41.24	10.126
NVE13696	28.58	5.613	28.802	9.16	52.49	7.896	43.291	10.432
NVE3008	226.04	2.068	72.851	0.376	60.868	1.405	119.324	0.464
NVE15526	6.267	0.23	6.286	0.925	3.347	0.017	6.998	0
NVE4394	17.668	1.748	5.627	1.429	8.235	1.139	13.934	1.314
NVE22512	44.575	0.909	26.49	0.403	21.12	0.214	55.705	0
NVE21406	16.999	4.155	8.617	2.455	6.694	4.633	11.268	4.682
NVE17840	70.581	2.287	42.174	2.354	80.884	4.967	41.104	3.853
NVE2913	63.568	0.08	21.989	0.824	15.642	3.177	36.408	0.701
NVE25717	1.12	0.719	2.849	0.861	1.873	0.403	4.124	1.61
NVE13098	21.412	3.925	10.807	7.374	9.861	8.667	25.087	8.594
NVE17233	38.295	23.582	25.416	18.22	33.909	20.117	46.863	7.498
NVE21001	97.681	13.404	62.226	36.018	107.871	27.911	87.874	33.37
NVE14852	102.481	58.691	137.5	58.956	173.293	58.844	132.998	58.541
NVE12451	13.936	3.396	13.635	12.678	20.34	7.211	12.309	3.507
NVE18076	4.388	2.227	2.859	1.85	8.149	2.809	7.925	2.717
NVE8498	42.863	0.23	24.331	0.156	30.068	0	27.233	0.158
NVE21827	12.173	0.02	4.207	0.247	2.13	0	13.007	0
NVE14448	11.568	0.869	2.636	0.11	11.744	1.276	2.406	0
NVE22838	9.754	0.999	3.396	1.273	1.702	1.105	3.114	0.771
NVE12187	6.28	2.927	5.12	4.818	11.715	1.499	17.11	0.929
NVE2632	76.989	10.168	16.373	10.617	23.487	12.272	49.331	12.566
NVE8162	5.765	2.827	14.163	3.948	10.213	2.646	7.821	5.69
NVE15354	126.287	24.231	54.653	23.826	62.094	18.798	90.571	16.823
NVE5124	33.38	1.229	12.338	0	14.511	0.951	10.091	0.207
NVE21498	275.89	68.859	149.838	69.041	102.65	92.853	216.623	79.74
NVE11599	17.552	0	14.822	2.107	17.116	1.439	15.257	2.42
NVE14892	18.569	8.011	12.551	6.101	10.108	5.181	13.747	8.654
NVE12491	42.259	12.635	40.785	6.998	31.485	6.8	43.479	10.185
NVE25946	46.775	20.546	38.179	18.092	21.338	14.491	52.633	14.097
NVE21260	17.076	8.1	7.999	3.847	11.316	6.757	17.246	7.32
NVE20903	3.719	0.619	0.994	0.11	3.604	0.026	2.645	0
NVE16877	39.724	1.698	8.516	1.603	6.97	1.756	23.692	1.926
NVE16899	194.436	25.71	161.71	17.588	287.754	39.327	240.044	26.149
NVE3170	32.286	2.587	11.821	1.96	16.669	1.225	35.741	0.257
NVE12917	14.85	10.757	18.542	6.66	21.148	10.303	32.908	10.323
NVE38	410.966	144.959	431.175	166.901	518.397	152.725	310.526	144.762
NVE19803	185.853	53.527	189.751	27.389	299.222	49.587	208.333	38.695
NVE10675	3.14	0	0	0	0	0	2.541	0
NVE25263	275.105	7.691	134.723	2.015	171.344	3.94	225.069	1.393
NVE13825	158.392	3.166	37.277	6.769	35.954	4.762	84.114	3.546
NVE16504	176.086	10.428	99.179	16.791	163.394	12.752	118.918	10.165
NVE2360	1594.64	87.407	1351.15	23.798	1056.5	55.188	1506.9	27.058
NVE19941	27.525	7.142	24.128	3.985	12.115	3.554	32.179	7.656
NVE14303	183.639	59.36	150.112	36.806	205.016	51.865	234.223	37.124
NVE2834	155.459	27.088	73.135	27.398	72.012	19.278	120.001	20.666
NVE11416	70.864	14.543	47.364	16.067	61.942	21.402	58.058	16.349
NVE18870	361.733	18.308	124.027	22.882	25.665	25.367	185.901	14.433
NVE1170	61.097	0.29	19.221	0.321	9.224	0.223	42.302	0.02
NVE5257	11.362	0	3.873	0.962	8.254	0.248	3.78	2.47
NVE12222	41.255	9.049	31.792	21.655	36.211	15.604	29.701	11.598
NVE3876	335.727	2.437	140.228	3.087	151.441	1.687	208.364	0.632
NVE14257	696.855	6.692	236.578	4.827	238.583	7.202	348.517	3.112
NVE2237	555.808	98.554	180.982	57.279	353.329	39.344	545.374	48.633
NVE8334	14.361	3.466	14.71	12.54	21.272	4.385	15.496	7.369
NVE17525	7.142	3.456	11.882	1.933	13.627	5.258	8.602	2.746
NVE3169	14.477	5.713	14.599	3.252	7.893	1.781	4.134	4.969
NVE22463	1677.15	18.778	385.109	2.602	211.016	11.425	969.694	7.014
NVE19670	40.354	23.692	40.278	23.478	64.3	28.125	73.034	30.732
NVE24430	50.957	34	69.404	42.962	106.92	37.143	85	38.892
NVE8948	346.561	4.655	152.951	9.243	140.563	8.384	235.743	7.923
NVE16538	41.422	24.211	33.009	14.528	40.613	21.813	51.841	18.799
NVE18952	467.16	6.163	181.205	3.142	87.911	8.538	265.767	1.314
NVE19314	184.888	3.276	86.436	2.235	52.424	2.141	108.171	0.83
NVE24809	4.697	0.879	4.734	0.724	8.739	0.445	10.404	1.225
NVE21502	125.399	5.504	80.698	2.492	94.558	5.104	77.71	0.128
NVE15447	30.394	12.985	21.198	15.481	21.452	8.47	28.087	9.404
NVE19483	107.808	16.94	84.165	8.537	109.478	9.421	141.548	10.58
NVE12651	365.825	53.847	256.925	64.049	381.789	64.591	264.507	64.527
NVE16979	70.62	28.606	107.725	28.443	275.639	53.166	103.651	25.536
NVE20490	35.04	11.337	14.315	13.493	12.799	7.04	33.783	12.101
NVE9416	101.207	18.498	53.569	19.53	58.081	17.625	72.596	20.093
NVE17773	10.307	1.868	2.261	0	17.915	0	10.622	0
NVE16272	4.362	2.517	6.306	1.75	4.907	2.192	6.165	1.008
NVE714	17.05	7.451	10.554	3.664	7.702	5.755	15.611	6.48
NVE12458	106.521	37.546	94.881	49.869	258.751	65.43	157.804	36.166
NVE18950	20.975	6.492	12.936	5.377	6.181	7.228	25.181	2.894
NVE13865	5.379	0.19	5.444	1.127	7.255	1.062	6.373	2.203
NVE18306	10.307	5.174	14.396	4.25	16.327	5.978	9.019	3.635
NVE12842	10558.3	2960.11	8877.76	2706.86	11981.6	1816.14	10931.4	2613.06
NVE20501	794.214	2.967	239.447	1.053	152.43	2.304	454.094	1.511
NVE12969	94.49	36.827	63.788	35.872	86.989	37.914	102.901	35.346
NVE14441	11.736	1.428	7.411	1.035	10.042	0.197	16.923	0.385
NVE9740	155.188	0	53.548	0	28.774	0.12	78.741	0.316
NVE16032	63.156	8.54	55.434	9.811	34.699	11.296	40.771	14.857
NVE5438	7.361	1.119	19.779	7.447	14.73	4.924	9.789	3.991
NVE23229	61.175	2.487	37.348	0.925	49.019	1.473	33.991	0.296
NVE16933	34.576	13.384	41.981	18.266	30.667	17.411	22.619	4.791
NVE3815	87.85	2.048	36.507	1.072	21.053	4.102	61.557	1.027
NVE18817	446.25	53.157	290.553	47.725	409.527	33.477	474.85	33.39
NVE20978	60.969	11.936	44.08	7.356	26.644	10.842	51.31	8.189
NVE25772	161.017	0.679	45.884	0.605	41.574	0.608	89.738	0
NVE25112	4.877	1.648	5.779	1.319	6.067	1.482	6.509	2.391
NVE11632	132.219	28.856	71.32	37.374	29.535	31.884	101.631	20.459
NVE7515	21.065	6.592	23.936	10.287	34.004	8.676	21.338	9.019
NVE19319	58.652	19.937	32.299	11.899	33.405	18.13	51.841	14.502
NVE15868	89.227	15.871	31.144	10.388	52.614	8.127	92.664	6.382
NVE21082	31.565	5.753	6.843	5.441	15.718	1.824	27.441	1.749
NVE24831	68.535	4.525	55.16	7.182	64.823	9.052	61.172	17.011
NVE13540	51.356	0.829	18.309	2.198	8.425	1.396	33.867	0.257
NVE14378	32.376	10.408	16.515	8.904	23.602	12.135	21.87	7.024
NVE9704	33.856	29.246	28.406	21.032	71.622	21.804	58.777	21.219
NVE26058	257.129	2.767	69.718	1.063	40.252	1.747	163.521	0.78
NVE13048	26.585	0	8.769	0.082	60.687	0	3.759	0.257
NVE20725	9.445	0.569	2.839	0.421	2.254	0.762	2.739	2.213
NVE15795	55.088	35.029	104.42	54.44	153.144	60.103	84.604	33.133
NVE12970	44.227	7.221	23.226	4.031	31.589	8.239	37.314	8.377
NVE3605	232.898	9.758	160.321	5.524	269.601	4.959	190.327	1.679
NVE19340	3.68	0.26	4.603	0.907	3.033	1.285	6.738	0
NVE22594	1251.18	15.462	544.041	12.202	235.292	12.709	815.233	10.56
NVE9474	41.667	2.367	78.295	8.409	43.485	6.654	50.831	6.955
NVE25571	1563.77	482.911	1057.35	592.791	868.349	356.912	1344.61	511.605
NVE17701	11.555	1.638	4.451	1.136	3.984	1.507	17.558	1.403
NVE23877	113.625	32.721	67.802	4.553	45.663	15.741	157.388	6.648
NVE9260	6.576	1.209	12.267	3.243	7.484	2.338	12.913	2.144
NVE24326	3.256	3.716	19.586	1.832	14.073	4.171	8.904	4.406
NVE15697	16.625	1.798	8.06	0.769	0.504	1.036	8.321	0.652
NVE21303	31.99	12.995	32.259	10.882	21.614	14.191	26.004	17.505
NVE15188	20.499	14.463	36.233	10.315	44.788	19.929	27.056	13.761
NVE20065	1100.33	5.923	423.045	3.298	209.38	1.756	650.264	1.926
NVE2835	1.184	0.26	2.768	1.026	2.32	0.916	5.29	0.573
NVE3920	73.952	12.535	54.106	4.681	94.026	10.054	101.87	3.961
NVE17658	590.024	12.006	236.872	1.273	194.755	4.745	393.61	1.393
NVE11489	17.989	0.42	8.546	0.394	8.958	0	17.287	0.306
NVE1605	710.829	27.288	397.396	17.093	576.649	13.215	538.001	10.817
NVE22995	70.748	31.283	39.954	23.973	63.682	34.642	68.472	22.76
NVE10094	76.655	25.28	44.972	37.493	50.512	30.249	94.424	21.387
NVE4905	1.956	0.16	7.887	0.403	4.251	0.531	3.655	1.087
NVE19015	211.589	13.284	53.64	8.656	110.125	8.735	241.408	6.421
NVE8207	80.193	1.129	42.468	0.211	73.448	0.916	25.889	0.474
NVE2680	0.824	0	2.605	0.495	0.685	0	2.177	0.217
NVE13811	78.25	1.928	31.64	0.101	28.423	0.283	57.569	0.257
NVE15517	62.114	4.145	13.463	3.527	5.572	3.246	26.139	3.092
NVE24640	569.809	55.065	237.531	49.53	307.362	58.827	432.475	69.407
NVE8500	405.883	3.646	166.394	1.374	171.61	2.167	254.03	0.79
NVE21759	6.524	0	6.093	0	0.048	0.497	4.291	0.336
NVE23873	9.973	0.23	1.825	0.586	16.203	0	0.531	0.059
NVE25857	104.656	1.908	31.701	1.979	8.254	3.229	65.4	1.284
NVE12889	91.414	25.86	76.034	21.627	117.694	30.266	69.868	28.618
NVE8569	12.945	6.692	17.914	7.237	7.503	4.548	17.214	9.879
NVE5442	264.811	94.788	105.89	71.844	99.427	82.653	324.669	113.516
NVE6961	8.905	3.945	4.004	2.079	10.469	4.376	12.643	2.391
NVE8352	99.959	1.938	39.893	0.916	32.065	0.265	68.462	0.622
NVE25087	6.653	0	0.71	0.11	1.255	0.086	1.854	0
NVE9966	8.313	0.559	10.199	1.402	4.336	3.289	5.311	0.948
NVE11000	20.615	6.452	16.9	3.838	13.788	4.094	27.504	5.493
NVE16625	213.159	11.756	117.113	19.072	84.659	17.308	176.529	21.614
NVE12609	1286.22	12.286	539.783	1.566	461.371	5.276	772.515	1.343
NVE7600	51.742	1.179	28.102	2.565	15.937	3.015	30.336	1.274
NVE24978	71.958	2.657	21.107	2.858	14.863	2.047	36.23	0.672
NVE4667	60.004	10.478	29.086	3.966	50.303	7.065	54.039	10.076
NVE15209	45.913	23.922	37.409	16.186	56.531	17.711	39.428	17.91
NVE12355	33.881	12.925	29.917	10.195	33.453	11.442	33.991	16.715
NVE18190	239.178	0.21	69.485	0	13.978	0	153.243	0
NVE9882	2.046	0	0.547	0.513	1.046	0.086	0.989	0.138
NVE22452	27.962	3.686	24.088	0.724	9.538	3.229	18.048	4.939
NVE21987	60.467	22.084	28.518	16.443	18.353	12.898	41.812	16.902
NVE240	67.39	3.686	27.038	7.484	13.893	5.729	47.394	4.534
NVE21832	21.129	2.547	16.464	1.576	16.555	2.021	26.191	2.104
NVE13928	49.22	19.697	45.012	25.191	39.938	24.708	72.534	26.959
NVE25461	41.474	6.043	13.717	8.089	21.367	4.214	32.721	5.325
NVE9792	9.664	3.476	13.635	2.95	8.32	3.725	7.113	2.697
NVE8190	53.042	16.55	40.704	24.467	38.892	21.616	42.687	20.587
NVE18062	242.614	65.683	220.631	85.255	157.08	109.767	161.991	40.176
NVE24642	42.966	17.02	23.317	8.968	18.885	12.195	31.825	19.777
NVE6936	10.861	1.119	5.819	0.861	5.239	0.668	11.039	0.879
NVE1789	379.169	6.392	176.673	4.644	92.799	0.899	233.587	2.242
NVE2763	162.986	13.384	78.113	11.698	91.943	8.676	193.16	8.1
NVE18963	67.879	36.347	87.369	37.951	89.442	50.923	87.874	36.719
NVE23019	187.075	29.635	154.319	29.872	171.239	27.851	202.168	15.638
NVE6291	167.709	4.285	89.335	2.739	165.591	2.655	128.416	3.378
NVE25242	26.251	6.402	19.769	12.751	15.195	8.573	17.871	10.392
NVE15204	222.874	88.496	118.157	60.165	176.165	53.389	221.986	70.978
NVE16896	54.174	30.534	46.594	14.574	39.51	15.638	57.736	10.807
NVE10279	24.449	3.546	10.29	1.347	7.331	2.158	18.464	2.835
NVE17117	2.677	0.469	2.97	1.255	3.081	0.582	3.197	0.988
NVE15524	24.115	4.165	16.494	2.363	14.749	5.815	20.63	9.286
NVE220	182.275	68.14	130.414	55.264	221.504	57.68	121.99	55.488
NVE10073	245.097	1.828	95.976	1.713	67.876	1.816	150.9	1.699
NVE944	32.016	13.025	39.639	23.011	27.738	12.35	27.556	10.857
NVE105	104.81	65.802	87.48	47.634	136.626	36.244	105.338	31.049
NVE10233	113.612	12.525	25.689	10.205	29.088	13.583	73.096	19.51
NVE728	47.547	9.579	20.57	9.829	22.556	12.392	35.616	9.454
NVE18455	1089.02	269.293	667.399	224.776	980.87	291.268	683.766	254.672
NVE4841	68.213	11.197	18.826	7.686	173.968	7.1	14.444	7.873
NVE23266	35.928	5.084	25.254	4.076	47.821	15.63	35.876	19.54
NVE7432	47.238	16.371	23.611	12.192	45.206	18.019	46.145	7.982
NVE11781	219.747	102.759	156.489	42.76	189.421	125.405	165.802	102.6
NVE2598	17.565	3.955	17.975	2.464	3.224	4.094	6.946	3.606
NVE17759	32.723	17.939	23.571	6.55	22.793	8.676	19.37	10.827
NVE15071	47.65	7.361	18.025	4.067	39.244	2.689	67.087	2.41
NVE7116	215.333	30.534	102.17	48.229	104.799	28.305	102.922	30.693
NVE3813	41.139	7.192	32.401	7.539	31.066	8.761	43.697	5.483
NVE898	20.846	0.15	11.071	0.11	10.118	0	19.693	0
NVE4442	39.891	0.599	21.432	0.156	5.829	0.394	28.805	0.109
NVE25910	294.15	1.868	86.081	0.467	102.955	0.659	127.874	0
NVE11556	1204.77	10.348	593.899	0	402.728	4.993	810.37	0.701
NVE19389	109.404	54.875	79.887	39.06	119.805	42.769	118.491	38.379
NVE18097	115.117	25.49	94.597	41.579	164.193	48.011	109.9	30.673
NVE9825	182.237	108.202	212.268	136.104	362.124	129.105	206.584	102.293
NVE8544	192.467	64.094	146.158	83.029	147.533	45.955	89.071	85.253
NVE22467	74.493	27.807	61.811	23.652	50.816	23.217	71.19	26.248
NVE5242	15.068	3.086	26.136	1.814	21.652	5.139	4.009	4.929
NVE12749	133.75	48.932	45.661	43.905	73.971	31.696	140.413	45.165
NVE6218	54.187	23.053	59.692	6.998	38.997	14.653	58.34	13.889
NVE19487	21.219	0	8.719	0.742	3.937	0.077	12.237	0
NVE5210	43.275	2.068	11.882	1.356	5.658	1.499	25.046	0.84
NVE1071	104.887	34.769	113.24	42.302	178.875	39.095	112.441	29.3
NVE16880	152.061	5.973	85.554	4.168	153.838	4.864	181.954	1.245
NVE976	32.157	23.313	52.839	17.826	80.637	25.949	50.373	29.083
NVE22155	17.307	0.25	12.165	1.411	2.025	1.276	14.757	0.405
NVE25860	22.223	0	11.152	0.614	14.378	0.043	22.671	0.316
NVE3484	10.642	0	4.38	0.421	2.149	0.368	10.279	0
NVE13347	26.894	7.891	22.851	4.672	14.283	3.657	30.534	3.645
NVE8425	8.274	0.859	21.472	7.603	24.438	1.053	21.016	4.712
NVE1278	3.513	1.508	2.747	0.284	0.77	0.454	7.811	0.524
NVE17675	237.595	0.979	140.633	4.992	85.04	0.462	140.798	0.978
NVE19574	61.007	24.961	40.623	17.551	43.875	19.355	51.071	27.206
NVE16790	61.766	2.507	32.411	4.965	26.083	3.323	39.657	2.894
NVE6007	150.569	86.858	168.837	72.925	202.163	111.951	165.24	78.249
NVE8224	6.717	1.009	8.719	2.959	4.755	3.254	14.049	2.835
NVE18733	8.815	2.767	10.138	5.441	8.91	5.061	8.654	4.722
NVE6699	117.06	37.286	82.411	18.806	69.635	26.96	114.023	25.852
NVE4585	234.61	60.589	157.117	96.541	132.49	94.18	230.192	127.207
NVE19728	16.124	0.969	5.018	0.632	3.87	0	11.33	0.109
NVE18127	52.244	3.546	33.445	0.137	13.607	1.593	54.799	0
NVE562	113.83	10.058	45.418	7.374	46.652	3.237	74.721	2.361
NVE15965	50.571	8.53	22.608	11.936	49.01	12.195	37.73	17.149
NVE596	186.663	55.135	128.792	51.371	217.919	61.936	171.572	69.714
NVE22596	87.734	3.806	43.36	1.64	16.555	6.928	70.18	1.926
NVE12049	47.251	23.832	40.805	27.911	73.515	26.78	44.374	19.985
NVE999	37.073	0	17.64	0.055	21.234	0.411	31.055	0.267
NVE159	1176.79	8.91	426.695	0	209.618	2.167	675.508	0.326
NVE25954	28.117	9.898	15.835	7.264	13.417	7.845	35.637	8.911
NVE2178	137.726	1.119	42.052	0.128	27.681	0.403	72.315	0.395
NVE7112	74.557	1.568	31.397	0.614	34.309	0	47.134	0
NVE7055	114.281	37.406	76.004	23.322	70.053	34.325	97.653	27.453
NVE17169	9.162	2.967	11.344	3.032	4.155	0.591	7.79	2.598
NVE2058	24.668	5.733	47.709	8.281	40.585	9.678	41.521	8.94
NVE9608	72.28	24.601	44.232	21.316	44.35	21.659	60.766	30.713
NVE23625	5.109	0.729	2.687	0.421	1.179	0.659	1.208	0.435
NVE20018	7.682	3.096	7.208	3.756	3.718	3.794	10.883	4.317
NVE11642	34.589	8.6	20.61	12.989	16.669	14.773	25.858	10.363
NVE13494	52.386	12.186	23.855	10.067	36.192	8.05	44.124	12.319
NVE8077	29.635	9.579	13.007	4.351	13.151	3.743	14.33	4.327
NVE17059	20.1	8.89	21.928	8.794	10.821	7.811	23.484	12.003
NVE5973	33.933	16.471	38.514	11.157	32.626	24.733	49.592	14.828
NVE10303	30.214	5.833	18.319	4.534	18.99	3.708	17.787	6.609
NVE25820	834.362	7.501	469.598	5.643	465.697	7.751	477.849	1.324
NVE21884	35.258	9.878	22.881	7.374	22.375	9.626	46.749	9.889
NVE20489	52.321	4.954	43.725	5.267	34.004	6.928	109.733	6.757
NVE21823	435.467	173.785	473.075	94.287	427.033	220.014	443.264	134.28
NVE15334	78.302	15.082	65.41	15.041	57.834	18.379	78.97	23.926
NVE3821	520.82	10.298	216.201	9.133	262.964	7.459	296.02	9.572
NVE12183	38.784	9.449	15.268	5.707	10.755	6.697	47.467	8.407
NVE18114	248.816	106.475	233.131	127.924	399.638	136.333	219.299	94.568
NVE22806	170.089	0.879	66.677	0	73.477	1.576	95.455	0
NVE15676	19.495	3.786	16.292	3.197	29.935	1.55	26.504	1.314
NVE19557	4.349	0.729	3.416	1.631	6.324	0.48	2.572	0.198
NVE24088	31.9	1.059	10.351	0.98	3.908	2.329	15.954	0
NVE8356	124.91	0.429	107.32	0.632	142.76	1.67	109.181	0.533
NVE16042	6.447	0.679	0.912	0	0.941	0.514	5.759	0.504
NVE5992	12.791	1.358	7.33	0.348	4.146	0.522	12.393	0.909
NVE7301	123.147	1.089	62.612	0.815	27.177	0.24	75.065	0.178
NVE25286	89.729	13.025	32.249	7.704	24.847	7.382	59.777	11.963
NVE1562	82.587	31.123	81.6	39.902	71.147	39.027	56.413	34.131
NVE5446	13.614	5.364	9.043	3.49	5.829	3.631	16.215	4.663
NVE3778	3.011	0.429	1.166	0.779	0.903	0.437	3.801	0.04
NVE2396	94.335	20.366	67.792	16.269	49.704	16.923	78.137	15.766
NVE19597	2990.84	67.8	1248.56	62.327	930.71	50.366	1740.86	35.277
NVE18331	76.385	21.185	39.001	24.101	95.576	16.298	62.161	22.415
NVE7253	26.585	10.468	16.423	8.024	22.575	7.228	18.631	9.306
NVE1083	0	0	4.4	0.284	4.555	0	1.093	0
NVE5742	6.202	1.269	1.217	0.724	3.566	0.779	4.863	0.692
NVE19316	312.783	3.766	91.586	8.766	76.805	3.28	144.297	5.473
NVE11490	33.251	11.117	21.888	9.618	26.178	14.362	26.462	6.569
NVE14966	168.893	46.615	80.272	52.168	92.704	55.213	89.613	53.117
NVE21077	269.083	106.285	221.047	93.792	171.22	87.072	239.055	79.286
NVE9886	83.436	17.3	82.198	28.214	71.128	34.231	74.992	30.525
NVE23174	33.071	3.386	10.635	1.502	15.576	4.068	15.132	0.109
NVE10008	48.911	1.408	16.839	6.229	8.159	1.927	29.086	2.588
NVE3947	15.66	4.694	16.028	6.641	10.384	4.513	18.724	8.832
NVE25290	58.176	41.921	127.616	49.044	160.618	40.252	129.999	65.673
NVE23050	116.198	0.949	39.954	0.687	23.735	0.248	82.24	0.593
NVE5198	46.261	0.909	18.968	0.971	28.27	1.267	25.577	0.929
NVE1489	64.173	15.392	15.237	6.376	57.53	13.514	48.155	6.648
NVE18760	30.986	6.552	9.631	4.974	4.079	1.293	18.308	5.226
NVE1546	69.41	24.122	59.804	21.866	63.587	21.445	46.863	15.381
NVE11221	581.84	45.147	238.535	41.89	309.026	41.408	385.997	37.371
NVE2648	117.575	22.493	71.34	23.24	76.824	19.398	84.708	12.99
NVE6941	39.839	3.806	21.604	7.621	38.864	5.079	36.73	6.105
NVE19359	8.416	1.069	4.957	0	9.3	1.13	9.279	1.66
NVE2105	46.582	0.3	16.464	0.715	6.999	0.026	37.23	0
NVE7373	64.314	27.568	27.747	19.53	55.305	22.969	45.707	24.697
NVE19479	10.552	2.307	9.367	4.461	4.621	2.749	6.196	3.388
NVE5194	134.11	22.673	92.296	39.847	211.225	26.42	119.855	31.207
NVE20928	689.61	3.556	201.663	1.456	212.195	2.484	334.822	0.721
NVE14859	19.997	7.281	17.924	6.678	27.69	4.899	26.098	9.118
NVE9933	76.822	29.166	62.896	39.105	69.102	33.914	84.333	24.203
NVE6342	23.909	9.079	30.637	8.336	24.419	8.521	21.599	11.983
NVE16303	334.375	42.41	81.032	53.24	56.046	31.311	167.021	38.418
NVE22161	79.228	11.247	75.315	14.528	47.032	8.821	56.642	10.876
NVE19377	28.271	1.998	3.792	4.653	11.715	1.533	31.836	1.215
NVE1533	13.164	4.325	31.407	3.078	17.307	9.421	14.34	5.601
NVE16166	1.866	1.518	6.022	1.777	8.958	0.394	5.488	2.489
NVE25192	519.855	4.665	210.473	1.53	108.232	3.52	318.368	4.179
NVE20436	108.117	7.401	35.614	6.834	70.7	8.41	70.732	8.871
NVE8428	89.561	1.568	54.501	0.266	40.889	0.737	47.582	0.504
NVE1275	1.325	0	0.253	0.22	0.086	0	2.687	0
NVE26018	84.697	16.72	38.544	21.224	39.681	29.127	76.762	23.027
NVE14328	83.295	2.827	130.951	7.246	278.14	4.942	109.358	7.004
NVE25201	17.05	9.069	23.084	6.247	11.335	8.992	21.745	12.309
NVE24456	2.728	0.25	4.491	0	1.179	0.111	3.28	0
NVE12947	89.677	26.569	49.037	23.698	29.82	30.386	67.306	29.201
NVE11058	147.892	11.377	59.368	1.237	47.802	4.008	174.258	2.223
NVE25813	9.368	5.004	12.52	3.041	13.684	3.871	9.904	3.645
NVE2432	8.84	0.36	8.982	3.06	26.625	0.274	23.171	2.489
NVE20584	46.827	25.949	71.999	21.829	43.799	24.048	50.55	18.029
NVE1601	223.312	3.716	78.072	1.42	67.762	2.321	166.229	0.869
NVE5843	232.667	92.421	142.752	110.107	159.03	86.798	227.433	80.876
NVE23034	31.424	1.199	10.037	2.162	12.723	1.584	20.401	1.363
NVE7659	36.314	3.756	13.291	2.171	24.172	0.822	29.451	3.359
NVE16448	141.355	5.733	28.802	6.082	5.896	5.541	65.015	3.942
NVE12217	311.316	4.874	209.419	5.615	407.302	3.374	152.951	0.484
NVE10287	96.24	3.816	54.846	6	94.824	11.073	81.313	7.429
NVE24706	0.18	0	0	0	1.388	0	1.645	0
NVE21723	55.101	13.444	28.873	11.395	30.001	12.118	43.593	14.314
NVE5391	174.194	35.438	92.346	76.544	97.601	50.914	130.582	76.648
NVE24091	3901.25	27.647	1507.73	4.544	541.114	19.012	2245	3.349
NVE18242	4.156	0	1.277	0	0	0.334	4.478	0
NVE12361	86.203	2.617	32.553	0	15.186	3.563	57.329	0.336
NVE16491	24.629	3.446	20.844	2.84	9.11	2.843	22.307	1.018
NVE2371	112.479	0.509	30.687	0.394	14.111	1.713	54.08	1.037
NVE19745	21.567	6.303	57.614	3.976	21.006	12.281	33.44	5.255
NVE18949	95.198	17.19	61.091	13.246	46.167	11.921	69.764	15.855
NVE15392	12.392	0.2	3.771	0.293	7.075	0.043	10.612	0.326
NVE11748	1237.53	37.835	796.495	23.24	1232.13	33.76	840.831	23.047
NVE17063	13.499	1.209	5.11	3.426	5.867	3.734	14.069	3.517
NVE16500	35.13	3.945	7.715	2.281	2.691	2.997	20.547	1.808
NVE22741	27.28	4.165	10.787	1.108	9.347	1.619	30.555	1.363
NVE293	51.536	22.434	46.827	18.623	61.638	28.716	57.517	22.187
NVE23756	3526.43	24.741	2112.7	2.647	1308.33	16.726	2765.15	0.474
NVE14763	29.378	0	20.651	6.614	18.79	0.874	34.793	1.284
NVE1683	92.907	56.713	95.347	35.954	184.628	83.338	118.595	49.067
NVE8228	13.576	6.542	20.641	3.948	14.863	10.448	13.486	7.468
NVE25273	456.017	188.238	373.501	235.457	489.194	171.977	348.923	228.483
NVE8568	29.957	4.235	11.73	4.718	16.403	2.501	43.812	3.003
NVE106	24.9	6.812	12.875	6.44	23.668	12.478	19.339	13.346
NVE20654	10.23	7.501	23.986	8.812	13.788	7.22	16.964	9.316
NVE22519	21.116	16.81	25.943	19.008	70.053	21.136	35.793	7.449
NVE19460	67.763	35.818	134.165	44.858	162.729	70.466	87.978	41.303
NVE23233	14.657	0	7.36	0.742	2.786	0.488	19.339	0
NVE6415	9069.96	85.17	7152.94	8.446	4615.34	77.797	6575.99	7.804
NVE15683	8.377	3.875	23.611	5.863	16.07	5.395	10.883	6.569
NVE9022	73.631	33.62	48.875	22.544	75.683	32.724	94.237	21.694
NVE3811	8.429	0	4.228	0.311	9.243	0	12.278	0
NVE21030	8.802	2.667	2.19	1.933	8.492	2.175	4.155	1.264
NVE23964	18.517	3.066	14.751	0.605	20.178	1.267	32.398	0.919
NVE3475	221.33	76.08	224.413	49.026	124.902	60.84	216.019	44.454
NVE6419	115.722	0.609	29.643	0.403	35.269	0.582	69.076	0.375
NVE18156	41.461	7.341	28.731	4.947	31.95	1.13	35.543	1.946
NVE25239	1190.46	11.766	406.905	1.75	349.088	6.483	651.201	6.214
NVE8772	16.523	10.987	16.505	9.838	14.302	8.53	23.15	6.688
NVE22207	6.125	0	7.259	0.495	3.167	0	12.091	0
NVE11673	11.453	5.623	26.987	11.808	23.002	6.021	21.38	10.768
NVE18267	119.196	49.891	110.534	40.818	66.896	51.779	138.59	49.64
NVE4420	4.066	0.15	2.474	2.079	3.575	0.274	6.54	0.731
NVE4851	198.991	55.704	90.592	65.918	143.33	45.972	163.792	34.299
NVE7451	10.539	0.879	5.414	0.522	19.189	0.146	2.978	1.798
NVE1409	10.861	0.679	15.045	5.304	14.473	2.552	20.849	3.27
NVE3460	168.777	4.255	45.529	4.461	39.967	4.907	101.631	1.442
NVE9165	54.29	11.357	75.041	7.218	86.371	16.717	97.663	6.559
NVE15218	1.145	0.18	1.399	0.577	1.017	0.42	2.916	0.751
NVE945	25.273	0	0.77	0.403	72.906	0.265	1.906	0.711
NVE26135	60.724	3.476	35.99	2.904	30.21	3.451	47.79	8.683
NVE19422	8.827	4.105	2.413	2.482	2.995	1.49	14.85	0.79
NVE18954	2416.72	24.921	991.751	15.426	939.42	21.453	1223.3	9.513
NVE17894	69.474	22.424	48.49	38.299	84.811	34.008	66.39	30.446
NVE10742	6.653	5.454	16.626	5.121	16.222	5.772	17.287	9.839
NVE25407	35.31	6.922	12.814	0.962	14.596	4.376	45.936	7.972
NVE1460	7.232	5.404	17.123	11.432	16.184	5.995	16.871	5.542
NVE533	58.395	1.039	18.786	0.495	16.203	0.865	31.159	0.375
NVE14849	49.58	16.501	37.926	17.872	60.383	19.86	44.895	23.274
NVE7126	420.604	2.747	133.972	1.887	96.355	2.398	215.935	0.464
NVE14974	2.072	0.07	2.251	0.165	0.656	0.531	3.155	0.178
NVE1344	10.783	6.662	12.551	4.379	31.779	6.063	24.775	7.725
NVE18595	8.66	0.15	2.251	0	0.171	0	12.434	0
NVE6706	218.833	60.479	132.3	56.977	85.905	82.096	136.299	61.139
NVE24592	5.443	0	5.515	0	1.056	0	4.561	0
NVE24446	24.475	1.209	9.58	0.165	6.362	2.715	19.214	0.919
NVE16046	5.07	0.38	3.376	0.284	4.869	0.685	5.488	0.869
NVE16498	75.407	9.259	20.164	4.882	3.404	5.798	40.479	5.216
NVE23852	143.157	4.924	113.474	6.073	171.629	3.631	122.969	7.952
NVE22295	23.69	8.66	44.252	6.385	38.436	4.822	32.523	5.789
NVE1712	16.471	7.351	24.412	8.611	15.376	10.183	20.63	7.844
NVE24888	11.401	1.308	4.937	0.907	2.548	0.933	10.07	0.198
NVE11482	55.358	19.986	34.814	14.373	45.377	22.121	58.329	21.042
NVE9417	72.048	0.41	64.051	0.962	62.38	0.291	35.106	0.04
NVE9471	48.422	25.72	74.615	40.553	76.871	35.19	71.794	26.02
NVE24058	61.162	0.759	24.078	1.841	21.576	3.631	34.585	0.909
NVE3712	88.776	17.24	55.677	24.632	45.691	21.488	52.903	31.463
NVE22802	53.184	36.537	38.767	17.863	77.689	27.5	74.408	26.761
NVE16378	9.046	1.418	3.315	0.751	2.102	0.368	2.76	0.247
NVE2253	274.333	86.818	185.514	85.337	160.989	70.004	243.751	90.054
NVE7044	66.476	47.934	75.781	18.348	81.198	32.33	79.136	17.95
NVE21229	14.052	7.192	17.812	9.197	21.614	8.11	18.225	5.473
NVE9616	50.275	0.879	32.512	1.108	27.938	2.826	27.764	2.015
NVE13103	34.062	1.019	11.405	0.348	4.051	0.069	41.969	0.089
NVE3216	18.002	8.57	12.267	5.542	25.732	6.826	15.59	7.577
NVE10598	692.878	10.757	265.999	3.124	324.592	5.438	389.881	4.06
NVE11601	33.83	14.113	25.345	16.424	30.429	9.532	36.574	13.949
NVE4034	89.613	5.633	45.428	6.229	36.344	2.595	49.186	2.954
NVE18959	5044.26	33.52	1369.01	3.893	1068.85	9.72	2417.2	2.321
NVE22434	12.469	0	12.703	0.577	6.875	1.696	11.81	0.425
NVE21922	19.289	3.096	15.572	1.273	14.435	3.657	17.381	3.774
NVE21509	52.965	0.03	42.975	0.742	40.043	4.034	31.44	1.383
NVE24656	238.431	30.993	143.036	39.902	133.755	34.471	183.839	31.226
NVE14844	14.76	2.857	5.91	2.226	7.341	6.046	11.997	6.51
NVE20709	60.222	0.879	37.014	0.971	26.007	1.122	47.78	1.669
NVE21217	29.88	21.644	43.117	7.163	25.142	20.348	28.149	13.583
NVE14032	25.955	6.972	18.35	10.589	13.246	7.151	23.64	11.509
NVE9332	2354.9	46.485	797.702	43.163	408.377	54.597	1454.17	37.391
NVE897	3644.17	16.94	1155.26	1.218	781.57	8.992	1826.25	1.995
NVE15417	15.532	5.094	15.237	4.763	22.517	12.769	19.141	7.518
NVE14933	1231.6	64.324	751.919	74.904	1320.06	72.539	709.416	68.36
NVE11514	218.396	15.202	72.324	17.982	74.351	12.838	109.233	19.491
NVE24682	130.7	26.928	80.039	36.559	97.04	41.065	121.959	28.717
NVE11091	6.241	0.24	3.619	0.165	1.103	0.694	4.061	0.938
NVE1205	87.014	1.528	37.074	1.823	16.812	2.407	64.775	2.647
NVE1552	58.022	13.604	37.338	11.533	67.961	11.63	35.429	9.809
NVE12063	468.344	89.065	391.81	61.145	485.181	87.774	555.236	55.666
NVE2140	300.211	50.341	203.61	49.466	209.314	40.843	301.456	30.92
NVE23222	19.508	0.27	11.567	0.247	13.332	0.188	14.882	0.771
NVE3300	41.306	4.784	19.901	2.913	13.855	3.931	28.233	4.999
NVE6202	30.986	18.418	35.077	11.634	31.713	15.844	33.252	14.522
NVE3365	47.496	23.782	31.59	10.369	32.854	17.24	61.797	15.44
NVE2179	98.312	5.833	28.498	4.983	13.427	7.348	65.379	2.717
NVE9097	81.352	6.602	34.226	8.391	20.026	8.085	44.853	8.041
NVE13544	56.774	0.24	31.945	0	24.21	0	44.853	0
NVE19513	13.872	0.939	10.888	3.847	11.354	2.013	11.778	1.037
NVE165	4.311	1.498	6.255	1.182	2.558	0.471	3.155	1.373
NVE22825	46.608	13.005	22.902	9.023	31.722	11.587	39.24	13.949
NVE16780	553.621	37.656	320.561	33.563	189.307	45.322	353.411	38.774
NVE7303	228.832	7.701	81.59	2.006	62.38	3.323	146.744	1.264
NVE1288	57.983	20.246	30.292	18.605	40.157	18.13	54.799	26.109
NVE23917	19.482	7.831	23.267	12.238	16.441	14.636	28.639	5.206
NVE2055	118.128	10.178	79.055	6.082	84.65	15.313	96.215	6.836
NVE24337	124.241	7.012	161.467	6.064	99.684	6.337	176.466	1.907
NVE2112	49.915	17	28.741	16.214	25.465	16.315	38.501	18.167
NVE6559	4.182	0	1.531	0.467	0.761	0	3.02	0.079
NVE25826	177.939	1.568	67.397	0.101	32.245	2.552	106.775	1.087
NVE16609	14.811	7.192	12.895	3.847	9.452	7.793	16.548	6.55
NVE1684	67.712	41.391	60.898	16.351	163.28	48.713	95.945	37.667
NVE23966	64.121	26.339	33.972	22.983	31.019	23.209	52.102	19.925
NVE11322	69.333	20.865	49.949	24.421	33.776	33.332	69.128	34.062
NVE14174	15.789	0.629	6.843	2.831	8.891	0.557	6.405	1.581
NVE7265	4.002	1.039	2.93	0.889	2.282	0.385	2.354	0.721
NVE20041	10.372	2.547	7.664	2.858	17.173	2.561	17.391	4.574
NVE21040	204.125	15.132	138.575	9.573	326.713	22.25	232.994	15.895
NVE8093	2.355	0.06	2.109	0.87	6.504	0.214	0.969	0
NVE4666	262.173	54.066	208.152	13.887	164.773	32.33	272.765	33.736
NVE24333	64.482	7.022	25.101	12.403	32.255	9.044	100.871	11.479
NVE2280	40.457	3.506	11.963	3.188	17.478	2.8	34.335	3.082
NVE16077	42.696	21.654	47.597	21.701	77.09	18.661	34.45	20.508
NVE7444	44.433	0.779	15.247	0.531	16.536	0.077	27.701	0.257
NVE4503	21.374	13.204	30.667	14.739	21.947	9.335	26.056	9.019
NVE18230	152.808	54.466	184.875	59.002	168.396	62.887	133.321	41.48
NVE5234	2.085	0.35	1.926	0.751	2.491	0.3	3.853	1.61
NVE18232	84.839	38.794	81.225	33.334	76.158	37.031	65.796	38.754
NVE15466	5.572	1.818	5.667	2.226	5.059	1.721	3.385	2.42
NVE10321	14.824	0.41	3.802	0.174	2.377	0.146	12.403	0
NVE2514	605.659	56.034	421.778	58.635	631.745	50.426	535.751	57.82
NVE22454	5.25	0.439	2.301	0.733	3.385	0.043	8.05	0.227
NVE11589	37.806	5.943	15.582	8.079	21.243	8.461	21.286	7.379
NVE11004	1503.26	14.123	498.968	2.748	585.721	8.307	832.01	0.622
NVE20353	19.109	0	9.043	0.595	1.017	0.069	13.434	0.128
NVE17287	12.855	3.286	11.973	0.44	7.969	2.115	26.014	0.464
NVE8495	130.018	40.133	48.946	20.647	36.819	33.323	114.888	27.087
NVE9899	41.293	10.448	37.368	6.733	33.966	16.512	38.001	13.129
NVE16169	5.392	4.515	14.913	2.977	6.4	2.081	11.31	3.645
NVE22731	21.219	6.472	19.515	6.586	23.107	5.421	17.839	5.542
NVE25210	171.775	21.784	72.121	21.911	97.801	24.725	106.973	26.08
NVE6937	74.532	19.557	79.552	10.745	107.88	13.463	120.553	2.855
NVE5800	25.466	10.558	24.108	3.279	28.042	8.393	28.316	8.199
NVE25189	18.594	13.314	43.36	14.217	50.474	15.672	48.634	15.381
NVE18876	87.696	1.588	33.992	2.684	44.17	2.835	52.06	0.543
NVE337	22.596	2.687	14.203	5.029	21.063	3.588	33.346	1.047
NVE1496	19.083	2.028	6.286	2.931	6.742	1.653	7.758	3.211
NVE18717	389.901	101.46	178.042	130.415	125.624	82.182	189.161	80.007
NVE16823	178.865	2.767	94.668	2.482	79.686	3.109	96.403	3.062
NVE9354	91.311	24.032	136.821	23.267	103.915	23.106	120.553	34.417
NVE19583	11.285	8.929	19.87	2.629	17.535	9.815	13.122	3.774
NVE3009	508.711	2.347	155.718	1.099	126.975	2.569	298.873	1.551
NVE7063	88.236	28.337	86.01	22.91	144.196	25.341	77.428	26.01
NVE6686	19.714	5.533	6.559	1.127	6.314	2.398	18.652	4.159
NVE13002	1.017	0.569	3.356	0.559	3.347	1.439	4.603	0.711
NVE14465	64.765	14.033	39.325	4.296	31.256	9.66	49.56	18.424
NVE20825	52.875	5.833	35.27	18.586	38.065	10.157	58.058	10.886
NVE8413	9.638	2.687	4.41	1.182	5.002	3.109	5.061	3.329
NVE23044	43.056	0.689	21.807	0.513	7.17	0	47.571	0
NVE144	932.121	6.562	383.619	1.511	397.964	8.564	617.012	0.543
NVE7737	1144.35	12.166	582.869	2.592	462.768	17.428	839.519	0.711
NVE6691	49.336	0.829	22.983	0	33.957	1.019	59.037	0.612
NVE4052	9.098	4.485	16.048	4.571	12.238	2.681	14.09	8.614
NVE4115	40.058	5.903	19.171	18.889	30.381	7.382	34.793	12.645
NVE13806	240.439	8.91	113.514	2.94	56.997	6.697	145.37	3.566
NVE5666	72.254	9.209	49.554	9.884	39.168	7.905	75.533	7.686
NVE7995	299.104	156.615	366.992	154.736	539.611	200.667	418.655	156.517
NVE3005	36.108	5.124	24.341	7.044	19.237	6.629	23.588	6.293
NVE4172	7.965	0	7.036	2.647	12.628	0.094	20.11	0
NVE1088	34.885	18.348	31.113	13.356	43.057	19.004	36.626	11.983
NVE16710	32.234	0	24.645	0.861	5.154	0.206	23.838	0.494
NVE13228	11.646	8.14	13.037	10.617	25.532	9.069	24.9	6.757
NVE23777	135.076	0.06	44.911	0	14.844	1.739	86.02	0.119
NVE7374	104.411	0.709	23.601	0.44	27.519	0.351	47.29	0
NVE11985	1871.33	14.363	580.071	2.702	548.388	3.862	977.526	1.413
NVE8944	63.208	27.008	49.412	20.4	75.749	43.103	50.394	12.822
NVE5193	613.586	180.058	417.814	266.171	320.884	253.371	433.787	214.09
NVE17213	146.541	8.61	97.334	1.136	94.587	2.013	126.427	0.257
NVE8152	163.475	87.027	171.929	80.675	226.991	98.257	214.363	93.452
NVE10137	68.792	0.23	18.238	1.557	21.367	0.026	42.593	0.346
NVE23129	15.056	9.998	13.777	5.533	11.363	7.348	19.047	5.858
NVE21400	606.83	148.525	728.774	134.931	1460.13	216.477	625.156	107.598
NVE715	23.098	5.813	8.262	8.574	11.43	4.796	12.018	5.957
NVE10784	10.873	1.888	2.889	0.916	2.995	0.488	7.498	2.104
NVE13383	11.864	1.229	6.691	1.026	12.609	1.936	9.05	1.363
NVE17665	396.065	2.637	123.723	1.191	80.038	0.702	236.576	0.267
NVE17266	0.026	0.16	3.193	0.495	1.464	0.514	9.091	0.168
NVE19572	467.521	179.239	386.173	175.118	370.92	199.562	439.89	168.243
NVE12591	486.025	3.326	226.268	0.614	132.946	2.766	292.822	0.711
NVE25277	274.308	10.837	211.132	7.365	134.363	5.901	210.989	4.515
NVE5950	84.736	10.478	29.278	11.286	29.944	6.389	59.62	9.395
NVE15728	4.041	0.06	3.538	0.376	4.793	0.317	3.645	1.126
NVE399	8.48	3.006	5.221	3.014	5.297	2.466	11.591	3.23
NVE10947	91.749	20.116	75.102	13.301	121.745	13.951	77.845	11.034
NVE21880	16.471	2.567	31.539	4.937	75.474	7.322	36.803	7.962
NVE19965	12.791	2.157	2.464	2.482	4.194	1.473	8.654	1.847
NVE19981	19.032	3.905	7.553	1.64	9.737	2.235	22.411	2.973
NVE12551	51.884	10.008	34.793	8.748	27.091	17.548	39.209	12.971
NVE12790	20.473	14.273	27.778	9.792	35.069	14.473	31.95	10.896
NVE2506	14.206	8.12	16.363	4.727	20.15	11.382	12.486	5.858
NVE13546	390.686	4.714	179.745	0	169.918	3.391	259.737	0.385
NVE4592	11.337	2.397	14.771	5.176	14.34	4.205	19.776	11.044
NVE5247	11.054	1.388	14.69	0	23.716	0.377	22.234	4.03
NVE6721	2.445	0.549	3.285	0.898	3.728	0.942	2.687	1.778
NVE16010	57.494	0	11.75	0	10.527	0	40.511	0
NVE16183	69.037	0	23.753	2.592	18.923	0	49.54	0
NVE16754	70.941	5.973	16.859	4.827	8.634	2.92	36.553	5.246
NVE15761	24.462	7.341	11.213	2.702	6.847	4.008	14.34	3.942
NVE15068	22.21	3.696	14.761	10.617	16.289	4.753	13.819	8.1
NVE15332	158.894	31.822	84.966	22.818	81.274	26.326	131.238	28.737
NVE9894	10.076	2.857	4.745	1.86	8.501	0.608	10.164	1.185
NVE2768	21.863	9.659	26.247	8.024	15.994	9.378	16.319	8.456
NVE24654	12.122	5.094	20.347	6.788	8.539	8.573	25.223	4.939
NVE1155	2.484	0.989	3.295	0.485	1.807	1.362	1.448	0.998
NVE5128	365.413	32.232	229.867	23.249	137.606	21.102	258.341	14.057
NVE12681	0.836	0.26	1.713	0.55	3.604	0	0.719	0
NVE11362	3.371	0.859	7.259	2.776	6.476	1.353	7.571	2.282
NVE22654	159.589	25.63	160.716	13.612	167.902	30.172	194.139	14.808
NVE1650	121.899	44.747	59.317	31.539	91.382	35.987	115.481	26.129
NVE17162	225.087	1.079	75.122	0.284	40.452	1.242	129.936	0.741
NVE25817	837.566	7.861	312.43	1.53	165.325	2.038	506.238	0.316
NVE25254	11.182	4.335	6.509	3.563	14.14	7.554	9.446	2.865
NVE5849	13.872	0.499	8.962	1.282	9.452	1.105	11.601	0.504
NVE10730	36.661	4.645	25.162	5.661	29.887	3.374	24.525	3.25
NVE10859	134.612	13.324	96.209	14.84	184.371	11.973	114.607	14.373
NVE11038	133.673	17.979	48.287	5.469	52.205	4.727	158.492	4.327
NVE12488	41.924	0	22.07	1.173	6.114	0	41.406	0
NVE51	305.834	57.292	136.943	40.937	138.766	54.04	285.168	76.55
NVE22004	50.816	20.276	32.178	13.74	28.518	16.674	46.353	21.2
NVE3962	6.112	0.859	5.18	3.151	6.77	3.032	4.551	1.62
NVE21481	389.219	6.442	107.401	1.768	123.095	2.929	140.371	2.193
NVE8561	77.26	3.965	64.426	9.884	66.231	1.619	80.334	4.495
NVE22031	89.793	45.007	87.237	48.348	117.456	46.358	80.147	46.667
NVE25130	19.392	1.278	4.288	0.834	3.461	2.347	11.268	0.425
NVE9562	8.48	7.871	15.957	5.496	40.965	10.611	38.157	9.395
NVE13539	17.848	0.839	2.981	3.472	6.2	0.951	14.059	0.494
NVE10283	3224.13	1038.95	2902.2	541.411	4428.28	643.418	3830.9	750.175
NVE8294	68.265	7.311	17.883	14.904	7.113	12.315	37.251	13.386
NVE9222	75.458	27.308	89.974	27.582	85.591	26.189	67.223	24.657
NVE23710	31.256	12.385	22.091	8.684	25.018	14.054	26.452	8.95
NVE23170	36.519	7.741	25.74	15.939	40.081	11.356	18.537	14.294
NVE2593	213.982	2.967	77.758	1.85	51.701	2.407	102.443	1.679
NVE12019	56.594	2.717	14.68	0	13.959	0.188	40.011	0.089
NVE14786	450.973	2.447	106.225	0.614	72.212	0.394	203.074	1.106
NVE19339	257.772	42.37	161.862	26.739	269.886	46.966	283.137	29.231
NVE2103	77.028	0	51.805	0.202	41.964	0.12	47.988	0.049
NVE14400	21.052	15.382	30.049	9.032	56.493	22.524	27.941	17.041
NVE4235	37.253	2.767	30.728	0	29.117	0.437	61.485	2.104
NVE14976	30.407	1.069	12.936	0.073	13.931	0.334	21.588	0
NVE21067	32.865	14.523	47.354	11.157	39.539	24.956	38.501	13.751
NVE21740	69.037	28.576	80.637	41.148	99.085	44.799	54.559	37.628
NVE20741	188.594	1.548	71.27	0.202	69.606	2.766	88.821	0
NVE23749	26.843	4.884	11.588	10.058	21.243	7.87	35.72	10.205
NVE24677	34.525	0	7.38	0.183	7.674	0	18.777	0
NVE24699	11.967	0.32	2.311	0.55	2.444	0.043	9.456	0
NVE17856	42.786	4.754	16.322	8.757	23.155	9.66	28.472	9.968
NVE20456	13.537	0	4.968	0.431	33.89	0.488	5.415	0
NVE4646	125.862	39.733	50.365	26.373	41.402	38.436	95.924	34.723
NVE18770	30.896	15.092	37.328	5.56	49.295	13.3	47.853	9.711
NVE7120	39.968	0.909	5.191	2.757	6.114	0.12	10.227	0
NVE4151	14.631	0	7.279	0.669	1.036	0.591	3.624	1.146
NVE5895	15.339	11.057	22.689	7.832	17.316	10.714	18.766	6.115
NVE7338	124.537	39.833	53.143	37.511	102.194	39.952	150.535	20.241
NVE26	82.291	22.134	32.847	19.328	42.391	12.564	98.632	17.347
NVE25978	19.572	0	7.603	1.072	4.945	2.852	2.562	2.154
NVE5708	112.531	6.323	42.61	2.913	66.763	8.461	97.465	7.132
NVE20112	39.428	2.577	10.533	2.034	4.45	0.951	24.431	0.662
NVE17035	7.361	2.597	5.556	1.246	19.427	3.837	6.8	1.739
NVE2018	16.638	0.24	5.819	1.301	1.255	0.865	14.715	0.326
NVE24897	17.629	6.972	14.832	8.034	17.944	13.694	18.287	4.011
NVE7072	41.667	15.961	48.115	17.405	26.587	16.949	27.024	20.528
NVE19174	21.49	3.855	19.526	3.417	11.202	1.362	10.737	1.798
NVE5785	30.6	9.818	60.635	18.632	55.019	12.272	42.042	15.885
NVE20302	96.922	0.449	38.727	1.905	34.432	3.4	64.859	1.077
NVE807	417.336	133.043	305.577	173.075	220.173	122.733	303.768	173.025
NVE19050	313.259	79.227	212.075	163.594	252.542	134.406	276.066	111.243
NVE18480	40.303	14.823	83.526	36.715	50.959	20.623	47.54	35.613
NVE17676	256.447	3.196	102.099	0.165	75.968	1.379	188.213	1.106
NVE8400	93.653	26.259	86.831	39.911	48.268	42.65	74.377	33.736
NVE18540	4.903	1.938	4.43	1.832	4.308	2.175	7.363	2.183
NVE17453	36.893	14.253	28.913	17.991	43.076	15.784	41.948	15.134
NVE1746	20.087	2.417	21.35	1.704	29.297	4.642	24.973	2.647
NVE2959	7.219	1.039	11.648	4.571	16.831	1.559	17.464	2.341
NVE13478	20.074	5.074	7.695	3.169	9.005	2.655	13.809	4.475
NVE22874	7.541	0.36	7.887	0.421	1.807	0.111	32.159	0.148
NVE9735	13.177	16.471	29.674	11.908	42.62	13.711	25.993	6.026
NVE3410	22.043	6.063	7.705	3.6	7.122	2.895	22.39	4.505
NVE12204	22.287	12.775	33.11	17.359	23.402	12.367	21.994	8.466
NVE23281	24.256	9.259	12.824	7.154	22.575	10.851	23.775	9.464
NVE8737	5.006	0.529	0.365	0.852	18.952	1.122	7.79	0
NVE1410	15.261	2.118	5.474	4.727	8.244	4.522	17.371	3.141
NVE7295	0.103	0	0.588	0.082	1.103	0	0.187	0
NVE8745	46.93	19.597	23.885	22.928	35.592	17.813	67.65	13.968
NVE6987	49.928	18.079	30.383	20.959	40.965	23.586	45.822	22.286
NVE18456	1312.38	703.441	1630.58	573.573	1284.88	595.133	1461.24	697.304
NVE3841	189.803	0.42	56.073	0.348	77.794	0.394	93.497	0.445
NVE19993	12.701	4.874	14.73	5.377	11.573	5.25	12.559	8.891
NVE8995	9.072	0	3.102	0.54	0.571	0	3.707	0
NVE15884	141.921	13.664	152.525	19.383	161.997	23.98	130.415	14.166
NVE9739	617.047	5.234	241.505	0	153.533	1.713	326.762	1.867
NVE11820	1177.1	135.301	1095.19	110.144	1130.21	118.699	1095.28	92.573
NVE18051	22.789	5.164	9.793	6.458	12.286	4.745	27.587	5.986
NVE13116	45.797	6.353	25.081	6.366	29.107	4.856	47.957	7.142
NVE12900	24.037	0.489	24.757	1.035	10.983	1.13	32.523	0.445
NVE7532	88.854	3.646	47.283	1.96	19.484	0.154	59.308	0.504
NVE4497	28.876	9.699	26.247	8.675	26.236	10.174	34.054	12.091
NVE6183	103.678	0.28	37.632	2.922	51.929	0.702	45.624	2.183
NVE24912	53.132	23.562	46.401	17.176	44.255	19.338	62.88	19.55
NVE23332	8.068	3.016	18.015	8.024	13.389	5.986	17.433	5.67
NVE2498	107.255	44.907	91.292	47.689	153.438	49.681	93.664	42.952
NVE25364	4.208	1.428	6.752	1.2	5.61	1.165	4.061	2.223
NVE18128	16.072	1.019	8.992	1.447	6.485	0	16.84	0
NVE22485	19.958	3.905	17.853	4.754	7.503	5.918	15.454	1.462
NVE5484	74.055	16.251	27.97	20.308	34.556	13.317	31.357	22.444
NVE24862	49.671	12.625	21.492	11.624	14.986	17.591	36.543	14.245
NVE15744	115.979	4.115	53.893	4.562	32.416	2.115	71.368	3.092
NVE22461	261.581	41.211	89.315	30.54	76.405	23.654	128.53	23.541
NVE4226	73.168	0.17	19.384	0	14.91	0.411	40.313	0.543
NVE19226	25.543	0.2	12.206	0	12.932	0.188	32.002	2.904
NVE26043	11.182	3.026	6.863	2.803	2.739	2.963	12.07	4.05
NVE15099	116.211	13.884	59.945	11.798	78.564	12.778	29.628	12.358
NVE25490	59.772	28.856	56.61	26.638	76.596	23.714	63.234	16.221
NVE1306	10.089	1.308	2.93	2.107	5.896	0.754	6.78	4.238
NVE23198	41.384	0.25	17.011	0.421	6.808	0.642	26.493	0.405
NVE517	16.42	0.599	2.372	3.169	5.477	0.839	13.372	1.689
NVE15609	203.135	17.819	74.088	9.188	60.725	6.226	96.174	10.205
NVE3903	39.325	4.395	19.597	3.976	18.495	3.52	27.66	4.465
NVE20388	5.636	1.588	4.42	0.742	1.464	0.103	5.217	1.166
NVE1584	123.186	90.893	191.292	22.745	92.571	74.277	160.595	9.375
NVE15237	37.356	1.209	13.737	2.547	18.761	1.036	20.901	1.758
NVE2628	28.271	2.088	26.206	4.269	9.908	4.839	42.354	9.355
NVE22087	219.129	6.762	62.733	9.197	34.404	9.01	132.04	3.872
NVE18161	87.837	16.351	45.793	6.715	58.234	6.449	88.738	7.972
NVE8305	27.576	7.221	11.354	2.94	15.776	3.4	32.95	5.72
NVE15253	89.265	28.167	42.701	45.041	66.05	29.88	82.729	38.3
NVE11421	53.685	21.674	59.601	16.983	57.673	24.065	50.81	23.501
NVE13277	67.686	18.938	26.186	7.392	22.917	7.674	70.784	10.037
NVE11311	107.049	0.719	63.038	1.328	42.753	1.148	79.376	1.907
NVE5813	13.318	0.489	12.024	0.385	3.566	0	22.713	0
NVE8237	39.659	16.75	50.223	14.024	52.899	24.331	52.299	13.998
NVE9864	202.195	1.708	80.627	2.95	73.686	5.764	120.439	1.037
NVE23028	59.656	12.865	23.753	16.699	14.549	8.059	38.824	8.15
NVE15830	437.95	67.91	168.472	61.805	237.042	61.585	349.964	83.188
NVE11214	20.64	1.149	15.105	0	17.069	0.12	15.069	0.316
NVE14981	33.843	14.243	31.215	13.878	40.927	8.162	25.775	16.902
NVE19315	87.116	2.877	56.428	2.849	25.323	2.15	60.787	1.195
NVE4489	109.931	2.177	35.99	4.773	29.278	0.908	57.86	2.223
NVE22101	19.482	1.408	3.498	0	1.436	1.25	18.818	0
NVE16363	2.496	0	4.015	0.119	3.119	0	3.874	0.188
NVE12493	125.721	42.71	105.019	37.887	180.444	49.176	134.039	39.564
NVE12703	55.397	0.639	15.825	0.797	13.703	0.3	36.959	0
NVE20199	5.778	3.656	5.353	3.582	11.306	3.588	6.873	1.897
NVE22146	95.21	0.849	57.918	0.669	100.891	0	80.917	0
NVE17524	31.488	2.357	10.168	0.889	5.363	1.559	17.818	0.682
NVE33	1330.32	9.469	385.991	6.715	252.219	12.444	669.124	4.534
NVE21529	26.984	7.042	15.146	5.414	5.287	5.241	18.849	7.626
NVE9377	35.323	0.429	14.629	0.165	7.236	0.308	21.057	0.02
NVE18825	54.586	10.428	28.954	12.403	39.387	13.874	26.65	14.561
NVE18552	18.478	6.183	21.938	9.957	16.841	9.035	23.119	7.765
NVE8270	3803.7	1895.17	3240.35	1641.57	4691.21	1972.62	3763.98	1825.46
NVE19767	40.895	0.779	9.753	3.27	7.664	0	31.7	0
NVE19040	5804.17	66.232	1889.47	33.298	1684.69	49.304	3006.94	23.669
NVE7949	129.002	19.507	66.667	11.716	47.992	19.415	138.663	16.408
NVE10298	4.658	0.839	3.244	0.751	2.406	1.028	2.104	1.126
NVE18058	5.726	1.558	14.031	1.328	12.257	2.938	9.748	3.319
NVE23085	677.437	4.075	369.74	4.882	377.738	6.475	630.436	1.373
NVE19042	6.357	2.307	2.433	0.348	4.032	1.439	11.174	1.156
NVE19488	13.215	1.488	14.517	0.403	5.458	0	14.413	0.138
NVE10460	52.463	23.243	29.927	23.322	39.073	23.432	51.935	17.535
NVE4222	52.103	14.643	28.052	12.394	20.169	13.608	45.145	22.079
NVE20069	3.114	1.079	3.629	0.815	3.48	0.574	2.354	0.553
NVE6444	34.422	9.469	17.812	7.539	23.887	3.691	31.471	5.71
NVE25652	26.199	13.194	22.486	12.843	31.665	14.653	31.378	7.221
NVE2693	1577.44	8.86	643.697	0.513	290.664	2.21	1013.35	0.859
NVE12676	12.649	1.888	6.387	3.16	13.56	1.413	12.143	2.341
NVE13244	185.274	22.254	100.872	22.708	197.979	24.571	134.997	22.958
NVE25285	59.103	2.996	25.264	6.504	15.224	6.115	29.649	3.833
NVE16533	33.29	13.864	40.856	9.142	40.366	17.402	28.566	10.382
NVE6265	7.644	0.469	2.636	0.998	2.72	0.188	8.789	0.02
NVE22286	95.494	42.08	102.809	31.053	148.427	49.141	93.935	38.359
NVE8994	3.359	0	2.768	0.724	0.742	0.051	2.406	0
NVE16666	2.792	0.519	0.243	0.403	2.948	0.3	0.76	0.089
NVE17637	87.065	1.249	39.112	1.695	79.439	2.252	64.65	1.008
NVE25427	21.335	0.899	16.9	0.385	9.224	1.113	33.669	0.692
NVE20724	115.606	0.4	35.077	1.392	25.513	1.456	62.838	0.859
NVE5797	22.879	1.978	19.171	1.191	23.193	1.721	18.475	1.887
NVE26116	265.609	102.809	231.063	75.252	257.411	145.308	243.491	96.949
NVE5947	171.145	4.025	100.801	7.209	218.309	8.282	100.496	0.692
NVE13351	100.628	24.611	68.451	24.275	81.255	33.777	106.39	17.89
NVE12334	679.032	8.29	231.753	0.852	260.425	4.659	355.692	1.185
NVE20194	210.444	11.177	88.676	10.553	24.315	9.874	109.598	3.359
NVE15183	11.182	3.726	6.752	2.162	5.249	2.544	10.612	3.28
NVE19752	9.484	0.949	4.004	0	3.861	1.122	13.372	0.593
NVE301	151.946	39.623	68.441	40.397	51.606	42.521	100.746	43.841
NVE16785	12.16	5.234	23.865	3.389	14.711	0.788	34.346	7.004
NVE22139	1271.15	8.031	440.877	5.075	426.368	12.821	663.542	2.094
NVE5673	47.779	6.932	36.294	9.252	37.77	6.817	34.523	9.385
NVE17517	0.991	0	3.011	0.22	14.615	0	17.891	0
NVE17693	186.393	1.908	84.875	4.232	46.747	2.073	93.758	2.312
NVE8470	72.383	11.277	50	8.886	51.064	6.278	70.451	4.426
NVE23931	43.095	19.747	26.318	15.234	43.77	23.115	33.96	9.009
NVE26037	1117.56	18.648	866.893	2.473	650.782	20.588	1466.73	8.723
NVE329	5.688	1.918	2.281	1.511	10.603	4.222	17.329	1.541
NVE22822	71.263	0.18	6.701	0	5.049	0.077	22.796	0.158
NVE7964	2.329	1.798	8.465	2.776	11.202	3.777	6.113	2.835
NVE12572	5.533	0.669	2.697	1.044	5.125	0.291	4.061	1.097
NVE16687	29.275	0.22	5.616	3.124	3.1	0.933	17.454	0
NVE9176	14.477	4.794	6.083	2.922	4.003	3.314	18.683	3.043
NVE19591	337.489	158.723	251.897	156.128	390.633	192.728	316.087	116.588
NVE10241	1075.88	7.771	255.273	1.447	175.271	1.456	543.676	0.958
NVE24250	9.844	0.599	2.646	1.566	1.959	0.796	5.374	1.798
NVE3508	0.939	0	2.382	0	0.247	0	2.333	0
NVE7002	446.443	0.869	176.967	1.786	75.008	0.822	171.145	0.692
NVE17476	185.402	3.316	80.231	1.044	111.789	1.747	75.481	0.277
NVE14703	105.621	45.257	121.675	21.472	103.012	34.359	81.938	20.409
NVE19873	14.747	6.442	17.275	6.531	19.874	5.079	11.414	8.683
NVE10206	8.506	1.189	2.433	3.169	3.043	1.884	5.072	1.995
NVE24290	284.653	2.028	135.716	0.44	95.547	0.514	226.308	0.207
NVE24101	180.358	14.653	90.866	7.942	124.816	10.371	85.843	6.737
NVE20064	6.91	7.601	15.258	6.944	15.3	4.094	10.674	4.465
NVE12981	205.837	89.295	110.159	73.255	105.484	62.039	251.281	78.041
NVE3589	94.721	2.747	34.743	0.348	31.817	0.497	49.092	0.652
NVE16683	24.462	9.179	26.024	8.217	25.95	8.085	21.984	15.154
NVE13984	238.998	87.157	154.846	125.753	207.764	91.414	201.939	76.668
NVE12460	34.769	1.159	1.541	0.192	6.067	0.642	13.632	1.047
NVE4022	11.684	0.659	2.048	1.566	1.531	0	10.674	0.682
NVE19611	123.443	31.143	62.115	40.846	68.817	36.089	103.609	33.212
NVE26057	82.381	8.1	26.622	12.092	11.525	11.733	49.488	5.947
NVE19730	27.242	12.256	21.158	10.892	20.159	7.845	28.524	11.37
NVE6069	1410.91	9.199	500.874	1.255	279.481	5.044	602.234	1.008
NVE7021	75.072	10.138	59.52	7.869	59.194	8.821	57.038	8.278
NVE19418	44.922	10.348	26.379	4.36	27.129	7.845	30.284	5.898
NVE7139	6.936	0	3.599	0.44	4.07	1.533	8.789	0.079
NVE22946	28.142	1.898	6.438	4.58	23.516	1.216	21.557	4.119
NVE20252	36.725	14.803	25.568	12.522	23.174	8.795	47.363	10.126
NVE2500	69.642	25.16	60.533	32.84	94.539	20.134	54.892	20.943
NVE902	49.761	0.35	16.19	0.202	95.328	0.086	12.82	0.533
NVE26033	34.023	2.787	8.992	2.098	10.023	1.302	34.606	1.027
NVE12622	16.767	2.847	9.043	4.47	11.278	3.837	11.976	7.142
NVE5201	0.721	0	0.7	0	0	0	1.937	0
NVE5557	30.124	4.854	17.711	2.977	14.692	6.295	24.306	10.096
NVE9386	36.442	4.944	19.668	6.98	23.059	3.092	56.809	1.561
NVE18379	62.937	22.024	74.22	22.562	46.956	22.524	96.476	15.154
NVE7147	18.504	8.45	19.08	10.947	19.237	8.136	31.669	17.584
NVE15867	9.921	0.559	2.575	1.227	7.484	0.265	10.445	0
NVE20468	106.174	11.217	42.498	12.027	33.596	18.935	58.808	14.482
NVE13561	30.471	13.904	19.039	11.634	26.692	13.668	27.212	11.726
NVE16211	264.875	131.475	292.702	131.643	273.566	116.721	342.216	201.238
NVE19283	694.487	281.438	1067.01	258.156	681.296	228.518	790.677	354.031
NVE17657	70.118	0	52.099	0.266	23.582	0	66.65	0.464
NVE20101	24.295	3.176	20.286	5.533	10.308	5.815	20.953	9.671
NVE17566	8.313	2.567	20.56	3.573	15.395	7.742	5.874	2.094
NVE16464	291.525	3.196	96.726	2.629	99.199	2.073	174.227	1.324
NVE15658	60.3	6.852	53.356	1.182	27.405	15.253	35.637	13.237
NVE25423	18.067	5.813	9.438	9.371	22.375	7.117	16.381	10.195
NVE19361	74.66	8.19	63.555	10.956	55.086	18.687	51.248	11.37
NVE3046	39.286	26.479	75.72	35.881	84.469	28.065	63.005	31.088
NVE11017	14.734	0.739	5.992	0.769	7.312	2.03	8.487	0
NVE13208	111.347	11.217	65.055	6.33	65.717	7.494	91.873	7.3
NVE17821	88.712	23.952	97.121	23.679	69.521	23.089	89.425	10.402
NVE14241	5.649	3.256	10.817	3.05	6.2	3.057	4.79	1.492
NVE15187	14.811	3.945	7.958	3.206	13.18	2.792	10.435	2.42
NVE23429	105.981	35.159	76.977	42.669	163.033	50.734	109.525	44.968
NVE8763	70.465	20.296	35.391	22.15	56.341	24.571	84.156	33.894
NVE5283	10.23	0.809	2.18	0.476	5.201	0.111	10.674	0.198
NVE14462	27.254	11.686	62.956	23.029	71.404	14.319	47.863	11.015
NVE7087	5.302	2.647	15.917	4.223	8.672	1.73	9.664	4.594
NVE6906	1.055	0.08	2.605	0.715	3.604	0.377	0.437	0.336
NVE10564	68.741	8.44	56.975	4.131	74.893	6.971	69.639	13.524
NVE5604	39.518	2.477	13.99	3.435	9.186	2.741	25.379	3.329
NVE18454	9.278	0	11.638	0.678	6.4	0.445	9.841	0.879
NVE1394	92.675	12.675	32.441	9.05	25.361	6.911	44.572	11.449
NVE19229	29.223	9.768	19.536	9.765	11.915	6.286	20.797	7.913
NVE12605	21.49	5.553	6.803	6.934	10.127	5.738	12.101	7.053
NVE21918	6.305	0.929	15.511	0.412	19.57	3.546	12.434	2.391
NVE13282	147.467	0.519	99.504	2.079	180.282	1.747	109.223	1.551
NVE18494	39.801	9.099	32.188	18.266	64.491	21.933	52.029	27.581
NVE3738	164.157	68.709	152.271	74.18	158.982	69.258	172.436	81.133
NVE24199	670.617	252.043	512.177	265.493	524.958	256.771	456.948	316.216
NVE17660	168.79	2.287	127.15	2.602	73.41	0.951	169.801	0.059
NVE13695	57.366	10.178	36.78	23.075	48.401	15.878	57.475	13.119
NVE9657	4.658	0.28	0.973	0.705	1.636	0.48	4.27	0.079
NVE3501	29.506	15.042	32.999	18.009	36.581	22.25	33.096	5.996
NVE18704	13.666	5.723	6.549	1.072	5.211	1.679	11.789	2.489
NVE16537	58.691	31.133	49.554	21.6	59.717	26.575	52.258	32.975
NVE12206	18.002	6.832	27.362	8.043	48.667	16.229	17.954	13.712
NVE17349	47.161	1.119	16.505	0.934	11.734	1.379	44.01	4.179
NVE7630	111.81	0	30.16	1.667	61.048	0.368	39.625	0
NVE12165	71.894	41.451	79.147	46.718	104.695	53.954	83.719	28.263
NVE22154	763.575	8.59	239.944	1.182	141.419	3.143	455.375	0.405
NVE24615	14.708	4.015	4.278	3.316	7.265	3.451	21.099	5.236
NVE9187	1417.58	16.84	614.084	4.598	585.407	2.501	900.66	0.543
NVE17662	294.678	2.747	142.286	0.751	106.949	0.625	209.989	0.82
NVE7346	828.584	153.519	521.808	140.959	603.645	165.657	718.455	181.056
NVE8189	21.297	4.585	21.999	7.704	24.923	10.902	12.257	4.09
NVE26192	474.688	202.222	357.493	199.841	550.176	210.448	455.907	162.741
NVE25387	6.035	1.628	3.031	3.252	6.571	1.85	8.154	0.899
NVE12479	32.273	6.133	7.685	5.286	8.435	2.535	29.94	2.272
NVE17674	245.445	2.607	88.058	0.476	109.668	0.985	143.172	0.247
NVE22194	7.348	7.172	10.939	3.344	19.18	6.911	14.215	8.456
NVE11083	45.977	18.248	50.507	17.46	76.301	17.317	45.926	13.959
NVE13309	152.074	41.741	66.413	65.844	106.739	54.049	139.757	61.169
NVE15890	132.528	50.82	86.882	53.872	112.702	40.277	102.381	40.848
NVE6915	65.949	22.863	54.775	11.102	27.177	18.319	50.404	15.272
NVE11982	189.121	1.638	67.66	1.337	55.514	1.25	107.65	0.938
NVE89	80.464	6.872	38.058	5.286	311.061	6.44	34.325	4.03
NVE3790	102.468	11.287	23.905	2.904	11.069	6.175	45.686	4.999
NVE21633	9.522	3.875	11.354	6.54	7.683	2.655	8.675	1.6
NVE17251	20.357	8.64	20.063	2.876	11.611	3.82	52.737	4.356
NVE11893	105.839	7.701	52.149	9.792	65.403	12.649	54.83	4.653
NVE2425	29.391	7.112	21.786	5.744	13.598	5.969	26.91	8.762
NVE20507	98.016	36.167	87.713	20.583	99.113	23.954	134.55	22.909
NVE16951	18.865	0.28	0.233	0	12.514	0.685	3.707	0.188
NVE23390	6.035	1.628	1.936	1.585	7.893	1.353	2.76	0.83
NVE22837	18.877	5.484	19.394	5.258	13.256	2.681	17.246	3.062
NVE14312	473.736	3.885	184.804	2.977	112.274	5.327	301.112	0.543
NVE12679	52.103	0.08	39.284	1.521	58.947	0.231	35.679	0
NVE16015	1368.33	12.925	425.498	5.734	416.364	7.888	703.719	3.517
NVE23350	180.615	1.608	72.07	0.275	40.537	0.291	112.982	0.474
NVE5471	389.94	28.546	199.656	28.315	192.825	36.244	327.043	28.52
NVE22770	67.21	1.738	19.505	3.783	16.565	2.432	39.49	1.729
NVE23803	3.05	1.288	1.44	0.376	1.569	0.771	3.249	0.642
NVE25689	77.517	33.141	45.722	16.736	38.968	21.796	63.776	28.312
NVE11230	147.39	71.126	135.199	76.287	316.918	91.825	136.768	93.995
NVE6064	12.147	8.87	20.499	5.441	17.573	6.928	11.372	5.977
NVE2291	27.049	10.388	33.638	11.643	41.954	19.055	30.128	13.85
NVE7714	116.584	7.371	80.029	3.151	81.074	3.64	61.026	5.562
NVE3960	85.881	21.944	52.089	9.985	53.251	19.955	59.933	23.837
NVE25554	41.564	3.875	36.496	4.205	52.243	8.573	38.115	2.203
NVE155	63.928	22.823	57.715	30.238	52.186	26.001	64.359	20.814
NVE12868	416.718	194.621	349.454	165.124	487.359	203.545	357.858	197.603
NVE18004	36.043	23.043	35.28	17.276	45.71	12.572	31.221	14.531
NVE5806	16.304	10.987	30.11	9.682	14.52	7.399	12.997	8.189
NVE14291	16.458	5.873	7.188	5.679	10.888	2.441	12.965	4.119
NVE16327	113.419	24.961	162.551	17.194	314.379	44.302	106.119	19.333
NVE15126	52.206	11.546	45.043	8.437	47.536	7.802	47.853	17.851
NVE22302	12.559	0	4.704	1.447	18.286	0.779	6.696	0
NVE1854	103.806	4.605	31.032	13.365	16.698	2.064	58.61	2.312
NVE26114	84.157	1.768	27.484	1.319	21.966	1.028	50.269	0.474
NVE22149	0.296	0.38	2.585	0.449	5.553	0	7.529	0.711
NVE1571	8.557	5.274	7.999	2.308	4.46	3.905	14.496	4.189
NVE6443	79.563	13.095	68.198	6.751	108.508	2.663	116.138	4.574
NVE19032	13.344	0.709	3.366	0.788	6.371	0.317	3.759	0.454
NVE15651	2314.99	21.874	1064.86	3.783	743.781	11.151	1539.42	2.756
NVE17399	16.625	3.486	8.81	1.383	10.821	0.882	13.32	2.213
NVE19368	329.511	3.576	146.432	2.501	150.861	1.464	242.564	1.709
NVE4084	208.861	3.246	70.225	0.76	73.686	1.533	125.573	0.672
NVE313	50.726	1.099	17.62	0.311	7.493	0.625	37.168	0.83
NVE19836	481.714	7.621	164.579	0.092	175.709	3.965	262.486	1.373
NVE11717	154.185	51.979	68.674	48.486	99.037	45.818	117.252	50.579
NVE25577	56.928	30.824	90.42	51.005	114.404	40.894	78.189	35.731
NVE24112	14.824	1.838	10.645	7.31	7.503	2.235	18.777	1.749
NVE1290	40.689	3.336	32.512	10.974	38.531	9.352	26.389	11.993
NVE171	130.765	12.495	102.352	18.486	95.433	22.335	110.285	17.317
NVE4872	288.655	0.479	76.44	0.421	46.87	1.798	167.416	0.741
NVE10637	2450.96	34.05	895.472	16.479	1041.03	18.995	1512.38	9.256
NVE12662	36.751	2.367	12.145	1.182	14.692	0.471	20.495	0.247
NVE17359	96.111	25.67	87.845	29.872	85.306	21.025	62.359	20.222
NVE13813	15.596	0.41	3.893	0	3.68	0	10.518	0.089
NVE16835	0.039	0	1.308	0	0.418	0	0.906	0
NVE4417	1183.79	30.134	384.673	23.249	251.258	18.422	715.852	10.234
NVE17479	1258.17	15.871	446.798	22.232	540.115	11.673	668.999	10.699
NVE11535	16.921	2.697	14.649	4.369	34.004	7.28	28.285	3.774
NVE18961	1638.25	26.249	319.78	2.144	121.231	13.497	985.545	11.617
NVE10356	164.904	32.252	91.789	20.831	152.088	42.256	317.15	34.674
NVE640	141.728	43.479	130.86	32.739	248.976	35.087	120.564	38.971
NVE19321	523.908	3.666	229.269	1.823	161.816	4.188	384.82	0
NVE24289	346.304	2.767	95.671	0.394	60.62	0.951	177.268	0.415
NVE6049	83.179	26.978	50.051	9.398	88.159	16.392	89.29	5.739
NVE4701	0.875	0	0.385	0.266	1.35	0.103	0.781	0.207
NVE5271	144.881	4.565	71.807	4.544	56.008	6.868	113.357	4.386
NVE9452	282.389	16.091	165.491	16.681	238.478	12.726	153.378	12.447
NVE1042	69.989	1.099	21.34	1.383	15.091	0.411	44.718	0.395
NVE20668	13.306	0.24	8.891	0.861	11.801	2.792	7.29	1.126
NVE17861	62.822	29.275	147.76	44.739	126.775	32.039	79.324	47.813
NVE1974	260.5	8.32	59.226	10.736	21.424	18.541	132.488	8.812
NVE17885	108.812	0.849	63.859	1.997	24.476	0.814	81.115	0.405
NVE2424	45.231	18.788	60.483	9.737	45.891	21.102	58.173	18.819
NVE19030	46.852	1.249	16.18	2.629	32.901	4.385	14.725	3.823
NVE17095	144.495	44.198	84.753	52.901	81.959	48.071	108.733	59.341
NVE17241	1040.44	9.429	309.227	1.282	241.806	2.766	612.086	0.672
NVE2793	113.908	44.278	80.424	33.087	77.936	40.723	92.331	47.042
NVE5496	49.259	5.474	24.747	5.579	29.326	7.074	61.308	7.004
NVE17613	71.997	14.073	30.059	15.518	23.782	13.883	40.636	7.024
NVE5154	562.011	63.855	199.342	52.8	185.674	51.042	259.893	63.806
NVE17597	169.652	92.821	238.312	62.189	254.643	91.337	228.339	61.169
NVE10319	39.376	1.039	13.423	0.44	7.94	0.214	30.399	0.049
NVE18945	78.34	25.011	80.799	42.101	95.547	31.148	67.264	34.2
NVE24869	2.11	0.459	1.723	0	3.024	0.779	1.875	0.445
NVE7827	12.598	6.872	12.672	1.997	17.202	7.254	11.549	8.13
NVE25818	166.371	6.053	70.56	0.605	63.597	1.379	130.623	0.889
NVE21198	32.62	6.363	12.703	4.296	10.222	3.802	28.566	5.878
NVE8866	4.092	0.08	6.934	1.264	4.165	0	6.207	0.81
NVE12487	45.849	0.15	19.029	0.092	6.799	0.069	39.084	0
NVE11952	15.287	0.27	2.301	0.302	0.209	0.248	5.155	0.405
NVE25379	54.972	10.538	41.119	16.159	32.721	13.026	35.804	9.681
NVE2362	344.67	2.018	124.037	1.676	73.648	2.912	193.285	0.692
NVE20585	246.667	26.619	108.912	24.165	91.629	31.165	182.204	20.557
NVE5567	18.903	2.717	16.312	2.647	20.254	1.704	23.577	1.511
NVE24678	46.994	0.559	13.463	0.751	8.007	1.25	19.099	0.069
NVE8658	5.417	0	4.349	1.017	4.536	0	4.249	0
NVE26013	90.398	13.254	33.323	13.649	19.303	17.539	51.352	12.655
NVE6991	27.409	10.168	33.78	4.525	28.223	7.982	39.98	4.317
NVE15856	78.469	46.555	102.92	43.402	105.532	51.873	93.883	29.863
NVE20923	51.009	2.068	16.413	3.948	38.312	4.89	33.742	3.487
NVE20826	30.755	4.914	12.429	6.192	22.955	2.938	30.461	5.423
NVE3052	90.72	1.119	38.119	1.869	25.313	0.317	49.321	0.454
NVE3735	20.64	7.991	27.119	11.432	29.193	11.262	21.755	13.05
NVE15086	69.938	3.965	21.543	4.562	53.26	5.515	37.824	4.613
NVE16204	492.163	8.81	142.549	4.269	174.815	3.34	286.824	3.27
NVE6587	4.62	2.947	5.454	1.383	4.726	1.319	5.165	1.521
NVE10951	51.331	1.348	17.042	1.273	3.366	0.608	30.805	0.494
NVE16524	7.605	0.14	1.825	0.742	2.425	0.694	8.81	0.346
NVE21068	12.495	7.611	18.867	0.605	45.444	5.755	15.975	6.935
NVE10131	55.23	24.691	42.295	17.249	34.157	14.251	45.489	19.51
NVE10104	35.4	0	9.743	1.2	20.502	0.051	18.902	0
NVE22940	15.622	2.557	9.002	4.159	13.569	3.905	6.321	4.643
NVE5403	52.437	16.7	93.421	37.383	66.82	36.415	76.043	33.755
NVE24914	941.913	354.502	920.188	416.089	1721.54	481.743	1304.58	360.057
NVE23334	47.715	10.917	47.192	16.782	29.031	28.279	22.682	17.94
NVE7896	48.101	10.707	17.234	10.516	10.365	7.862	33.315	14.69
NVE9231	279.686	7.931	88.301	3.234	35.184	4.282	171.155	2.835
NVE7482	20.138	4.694	15.714	0.934	13.55	2.903	25.379	0.78
NVE24244	65.588	7.431	21.026	10.177	32.027	14.062	45.957	10.867
NVE17807	52.283	8.16	42.366	9.692	70.767	8.333	42.521	11.351
NVE11671	152.782	28.047	146.533	30.531	193.253	29.623	280.398	8.723
NVE15727	70.826	16.75	55.262	10.489	35.573	13.343	56.507	8.199
NVE16735	44.948	4.295	20.367	1.063	23.487	1.088	60.901	2.954
NVE25278	80.489	5.693	22.679	3.582	14.891	4.967	53.986	4.228
NVE5427	84.916	37.086	83.547	51.481	99.94	49.518	109.972	43.031
NVE11967	50.147	16.9	36.709	10.956	30.068	15.827	40.344	14.472
NVE19744	1235.87	9.499	564.773	0.531	432.444	2.552	714.238	2.588
NVE16902	56.053	14.503	37.084	14.656	58.842	11.93	39.448	23.541
NVE7225	23.124	4.415	11.517	5.258	21.281	7.922	42.271	3.586
NVE4966	1423.96	17.899	486.427	4.351	512.358	12.726	1468.66	2.282
NVE19293	134.368	10.348	58.171	8.482	73.714	8.016	78.407	9.79
NVE2139	249.807	3.825	94.607	0.696	113.015	0.385	123.667	0.296
NVE24403	128.217	13.614	97.283	13.063	106.397	14.02	113.805	10.778
NVE18630	13.949	1.119	3.143	2.244	11.611	2.458	11.841	3.408
NVE19609	10.526	1.498	11.831	3.82	10.013	3.777	9.695	2.341
NVE6068	200.715	28.606	83.009	41.634	120.119	40.312	134.622	49.68
NVE18171	5.006	0	2.382	0	2.054	0	4.02	0
NVE13994	68.496	20.656	46.28	25.805	61.362	25.624	68.879	27.611
NVE3844	8450.08	85.919	3405.81	50.162	3520.43	65.85	5000.34	15.055
NVE16380	293.764	134.352	373.896	116.675	393.019	107.155	295.259	114.138
NVE4626	39.247	16.58	35.189	12.824	30.828	22.13	60.683	23.185
NVE22869	120.792	1.169	60.959	0.605	38.911	0.394	70.93	0.059
NVE19059	33.032	15.282	45.398	12.559	40.965	30.223	32.544	14.877
NVE12931	55.448	16.75	58.1	14.437	75.34	19.569	60.422	12.111
NVE24737	94.709	49.042	93.644	46.992	120.185	61.611	118.96	47.092
NVE5296	71.186	19.877	41.221	21.279	67.552	15.381	44.395	15.776
NVE3247	16.278	1.818	7.887	1.292	5.259	3.366	13.486	2.717
NVE1330	18.826	9.729	34.449	9.041	43.618	17.668	15.725	2.134
NVE20167	8.673	2.078	1.602	1.823	6.305	1.798	8.144	2.736
NVE878	248.353	70.447	145.905	105.893	192.787	99.199	194.399	78.861
NVE24603	130.507	30.294	29.349	30.55	62.227	13.78	132.55	22.434
NVE9647	18.774	6.382	11.05	6.486	11.896	6.654	13.101	6.54
NVE20930	776.25	5.903	295.601	2.51	334.871	4.265	420.03	1.255
NVE4492	8.75	0.769	2.281	2.272	4.384	0.12	1.843	0.553
NVE11919	1164.59	77.309	387.795	60.412	138.813	69.413	779.961	81.282
NVE18011	13.241	7.461	20.164	3.527	14.53	2.818	14.892	4.692
NVE4946	22.712	5.304	22.922	15.664	38.445	12.838	18.214	5.858
NVE14687	113.444	37.076	37.571	29.258	33.025	38.188	129.249	26.297
NVE3573	43.224	12.565	16.281	5.066	21.196	5.019	31.898	5.493
NVE14975	20.164	0.13	9.824	0.339	8.244	0.565	10.029	0
NVE3646	64.919	11.596	73.003	15.472	45.539	12.187	56.965	7.429
NVE9376	47.882	0.19	14.386	0.238	6.133	0.077	35.793	0.168
NVE3239	31.501	8.07	12.348	10.8	18.2	14.294	44.426	11.914
NVE5079	41.602	11.267	24.868	14.904	20.673	9.686	35.71	8.565
NVE19799	25.221	8.78	5.251	3.902	26.73	5.944	19.474	5.888
NVE18718	124.781	23.243	74.696	40.058	34.042	23.963	68.066	27.878
NVE7486	129.272	37.805	85.361	39.408	69.682	40.235	95.549	35.049
NVE11249	1261.13	450.749	897.063	561.729	986.975	503.634	1042.45	525.149
NVE1311	136.504	53.587	102.606	43.649	83.946	55.59	132.258	36.146
NVE1235	7.747	3.696	16.129	5.835	12.619	3.511	11.091	7.666
NVE20455	0.862	0	0.689	0.678	4.412	0.103	2.531	0.405
NVE11391	195.748	16.481	79.542	7.136	67.267	10.071	124.208	10.521
NVE3922	152.409	29.256	158.06	27.664	133.289	23.894	190.838	25.833
NVE15042	49.555	23.752	90.309	36.733	81.626	43.103	70.076	26.149
NVE6054	137.405	29.735	41.859	32.006	59.242	38.582	67.806	26.109
NVE25589	142.989	88.666	171.655	85.539	415.584	138.32	213.176	57.306
NVE1662	80.489	1.079	56.144	3.545	82.111	3.092	94.466	0.346
NVE13912	50.095	26.509	28.994	23.853	57.511	23.706	90.696	26.593
NVE15943	6322.52	2011.14	6989.25	2226.93	3612.73	1452.66	7218.23	3408.49
NVE12265	31.359	15.032	35.604	15.023	52.262	15.972	61.589	13.919
NVE996	581.441	5.813	405.344	2.95	386.762	10.971	433.183	0.82
NVE23231	32.749	0.38	8.678	0	8.244	0.265	13.59	0.099
NVE19036	36.301	0.429	15.785	0	13.598	0.223	25.869	0.049
NVE426	393.002	29.006	255.536	19.603	371.396	17.068	330.75	10.165
NVE21384	5.945	0	4.42	1.035	3.547	0	5.311	0
NVE25410	28.245	2.078	9.347	0.669	14.216	0.548	12.539	1.314
NVE11189	76.642	9.968	81.671	10.278	97.763	23.843	82.354	9.671
NVE16275	10.925	1.538	15.105	2.702	12.305	10.157	24.931	2.914
NVE13862	22.609	8.21	11.648	5.927	14.872	4.025	15.496	5.591
NVE21413	54.303	15.142	25.872	13.035	20.492	18.242	31.857	8.644
NVE19832	13.936	5.264	12.297	1.456	22.537	3.862	14.163	5.088
NVE3662	868.359	5.623	308.466	2.656	339.826	4.453	476.058	0.938
NVE13461	47.792	2.877	35.554	1.988	21.7	2.15	36.397	0.85
NVE7729	91.775	43.399	67.478	26.904	32.825	31.276	87.988	41.678
NVE20747	128.075	30.644	94.688	29.588	125.558	27.782	104.734	25.062
NVE24671	43.97	14.872	28.964	20.098	32.616	14.73	30.836	20.271
NVE18559	26.868	4.635	9.722	2.766	34.727	6.072	19.766	7.863
NVE901	16560.2	138.936	10284.3	12.293	8803.58	70.706	11460.7	14.255
NVE5492	40.547	15.262	27.291	8.849	30.496	17.574	41.073	15.213
NVE24294	3317.55	16.77	1235.63	4.058	1103.21	8.744	1992.18	2.173
NVE24130	97.694	22.204	41.028	15.518	69.606	14.885	52.341	22.454
NVE12761	22.107	4.974	11.091	4.186	15.195	5.404	20.047	3.24
NVE786	19.92	4.884	5.008	1.594	9.509	1.559	30.534	1.087
NVE10998	67.261	10.558	85.696	8.968	58.7	7.494	58.35	3.981
NVE14281	84.067	0.899	26.48	1.328	32.188	0.848	56.215	0.207
NVE142	1639.59	23.992	616.821	5.954	630.166	11.596	1026.65	9.266
NVE20186	70.285	26.908	66.14	28.855	66.564	37.811	68.056	27.038
NVE2728	100.885	0.989	66.17	6.202	93.056	4.102	63.661	0.366
NVE19010	205.579	64.284	138.22	82.379	170.983	85.753	171.217	65.416
NVE9314	36.867	10.777	42.265	15.811	59.612	28.031	57.038	21.358
NVE22341	21.258	0.08	8.992	0.742	10.926	0.086	11.07	0
NVE6105	78.469	3.386	21.148	9.188	24.552	4.993	47.186	3.27
NVE21061	1215.38	9.219	514.732	2.537	445.681	6.26	730.286	0.899
NVE22299	43.224	10.568	23.631	7.365	41.07	9.104	46.999	10.876
NVE11184	99.444	25.919	64.244	21.618	53.412	31.602	77.126	38.477
NVE12728	28.258	8.89	21.989	5.441	16.879	4.702	22.692	6.52
NVE773	2666.01	21.844	729.707	5.652	340.025	21.702	1312.39	16.369
NVE25677	4.645	2.867	7.887	1.777	4.84	4.727	10.685	3.359
NVE16643	275.646	22.583	152.9	8.537	244.906	6.988	272.234	7.34
NVE8383	38.128	8.88	31.701	4.214	14.901	5.104	23.192	4.821
NVE3870	6.653	1.908	4.613	1.218	3.186	1.661	5.749	2.707
NVE8924	83.539	22.374	54.441	22.434	45.663	22.258	71.93	23.047
NVE13879	1.21	0.41	0.791	0.733	2.216	0.368	2.041	0.81
NVE10629	16.394	10.348	23.094	13.722	21.994	5.978	21.786	10.254
NVE7098	161.957	2.387	51.632	0	43.095	5.935	83.094	1.719
NVE3056	217.804	75.721	101.704	90.641	127.079	80.204	156.034	58.788
NVE11870	225.139	22.993	166.333	11.954	219.897	20.665	226.631	20.004
NVE12687	25.582	1.139	10.483	2.455	23.63	0.993	29.524	0.316
NVE20645	103.819	18.069	61.04	30.586	79.144	41.271	95.278	25.378
NVE8991	89.227	1.978	16.778	0	16.536	0	47.79	0
NVE3845	4665.58	51.32	1570.3	26.977	1584.14	47.762	2463.49	15.006
NVE3837	352.352	27.767	90.613	23.469	126.594	20.665	212.291	22.128
NVE20866	23.896	1.488	3.508	0.632	27.186	0	7.113	0
NVE18135	291.718	21.625	121.766	9.637	98.333	13.317	165.573	6.994
NVE21028	87.837	4.804	19.627	5.029	14.102	4.864	50.185	3.823
NVE2134	30.562	15.332	18.836	12.018	21.329	5.729	35.418	9.049
NVE18326	5.083	1.159	4.106	2.052	2.415	0.394	7.79	1.057
NVE25203	15.081	4.774	9.215	3.948	10.907	4.89	12.174	6.53
NVE1849	35.876	1.718	14.294	0.147	91.896	0.394	9.571	1.294
NVE12021	194.191	47.744	140.653	44.519	184.466	47.677	230.078	34.476
NVE15551	28.49	4.864	12.865	2.583	13.921	4.308	20.235	0.543
NVE13545	95.738	1.189	25.517	0	32.654	0.659	60.1	0
NVE4479	240.799	33.441	136.76	35.908	152.202	35.97	140.892	46.499
NVE15328	109.121	0	53.964	0.788	27.377	0.214	74.054	0
NVE20254	64.443	27.518	119.303	28.241	90.888	10.637	108.952	38.902
NVE10281	1092.96	317.006	637.097	232.397	957.411	196.214	962.384	297.328
NVE4440	57.893	1.009	27.768	0.742	19.902	2.655	49.862	0
NVE8268	43.545	8.16	35.209	4.131	23.725	6.946	26.243	4.268
NVE12906	2.844	1.878	1.288	1.292	3.908	0.882	3.853	0.721
NVE17109	52.514	16.68	52.555	12.421	66.668	12.932	67.067	12.921
NVE2969	16.896	1.588	15.288	0.916	27.605	0	1.958	3.497
NVE3843	1756.54	13.364	535.799	2.995	543.947	5.55	938.15	1.255
NVE15224	3.384	0.709	2.2	1.456	1.445	0.454	6.155	0.84
NVE4475	20.962	0.27	5.414	0.403	1.217	0.223	10.966	0
NVE2625	143.774	15.881	57.431	27.82	105.085	17.522	136.455	23.768
NVE24152	600.164	43.119	214.762	34.983	128.629	34.659	353.047	34.644
NVE19867	48.705	2.437	33.952	1.127	50.931	0.514	67.785	0.059
NVE17878	1014.72	4.924	337.065	1.017	200.023	2.578	527.857	0.583
NVE3391	110.781	36.677	132.107	28.452	269.44	60.908	137.32	37.885
NVE21948	7.669	2.877	3.518	2.4	8.444	3.357	10.497	0.642
NVE5212	884.47	8.66	284.683	7.594	197.931	11.39	524.098	3.714
NVE22167	932.61	18.239	304.857	20.684	368.258	12.709	522.463	9.059
NVE19500	22.043	0	5.728	0.76	6.314	0.719	11.81	1.018
NVE12386	985.278	40.193	1095.31	27.866	2530.59	58.853	891.943	28.036
NVE18539	3.487	1.249	4.228	0.421	1.036	0.959	3.52	1.106
NVE9859	50.172	0.939	15.977	0.357	5.563	1.053	27.326	0.593
NVE25496	41.924	9.509	20.702	4.626	16.936	3.314	52.726	4.426
NVE19371	14.374	2.118	5.627	0.256	5.782	0.642	17.881	0.445
NVE3047	36.339	11.067	30.566	9.16	19.95	16.512	46.155	7.982
NVE14593	595.802	9.489	378.509	4.562	313.02	12.11	423.946	5.463
NVE20743	103.227	1.928	56.549	0	50.103	1.456	69.014	0.277
NVE23344	16.111	4.495	14.659	2.437	19.037	5.455	8.258	0.8
NVE5533	39.711	26.039	35.473	19.282	31.475	16.64	59.891	10.827
NVE14553	21.695	3.016	14.639	3.234	13.959	1.293	14.58	3.813
NVE5279	23.059	7.661	11.253	3.353	14.121	3.46	24.89	8.051
NVE25456	34.306	6.243	34.905	9.289	22.432	4.522	24.869	2.934
NVE10106	13.614	2.028	3.396	2.006	10.622	0.694	18.193	2.578
NVE21664	753.011	351.795	637.178	131.221	1227.66	191.298	1150.25	144.455
NVE6755	44.086	24.281	32.056	18.568	41.669	14.602	58.069	12.2
NVE5370	55.397	13.374	71.533	8.079	43.732	12.221	46.447	5.631
NVE15732	228.485	0.979	74.169	0.934	124.207	1.071	101.1	0
NVE19701	14.798	9.549	23.52	7.502	16.004	9.284	16.725	4.159
NVE21672	39.029	2.986	17.042	1.539	36.315	2.338	20.734	0
NVE1047	3.848	0.739	6.387	1.035	13.408	2.612	8.675	4.179
NVE18573	258.995	25.58	99.757	14.125	97.069	13.369	158.721	12.506
NVE12464	25.247	1.818	5.748	0.33	16.413	1.319	17.433	1.334
NVE9257	170.784	10.268	84.439	4.69	88.615	4.53	163.084	2.509
NVE19448	83.179	0.429	17.985	0	23.925	0.343	40.261	0
NVE23291	296.801	141.753	165.806	90.137	344.409	94.42	291.125	72.618
NVE8350	13.666	2.627	11.79	6.037	9.908	6.209	8.477	6.688
NVE9738	58.884	22.823	47.334	28.333	68.18	23.911	47.019	19.757
NVE11114	10.886	4.395	9.631	3.838	8.653	2.252	9.956	2.865
NVE12553	36.584	4.355	11.669	2.4	15.642	2.141	16.048	2.075
NVE19886	93.177	9.149	53.417	8.821	28.385	9.224	36.678	7.221
NVE6923	1.904	0.39	1.541	1.118	3.109	0.368	1.541	0.198
NVE2958	80.682	0	26.095	0.321	9.823	1.567	51.268	0.336
NVE22963	2.844	0	2.342	0	1.036	0	1.479	0
NVE21342	22.854	10.967	12.551	7.282	15.024	7.579	21.088	6.54
NVE4556	15.931	0	2.18	1.85	2.777	0.334	3.572	0
NVE9656	33.341	0.489	13.666	0.815	7.702	1.276	16.631	0.148
NVE20053	89.857	26.709	45.671	23.002	65.689	17.736	92.8	23.333
NVE13503	47.946	13.224	9.013	8.153	13.493	6.757	42.302	9.839
NVE860	12.521	0.449	9.479	0.962	11.611	1.156	13.757	2.914
NVE22062	35.979	9.519	35.696	13.85	20.435	9.669	38.345	12.595
NVE22150	61.651	1.079	20.509	0.98	27.282	0.248	44.26	0.336
NVE21109	38.758	17.24	30.971	18.284	22.831	11.313	28.18	10.501
NVE258	142.423	1.838	61.993	1.814	97.706	4.676	86.083	0.583
NVE25646	15.789	0.549	4.917	0.366	2.111	0.223	11.435	0.168
NVE16457	8.892	0.529	3.68	1.942	3.167	2.192	10.716	1.166
NVE8576	17.114	0.639	8.952	2.253	6.647	1.798	9.164	2.885
NVE5153	2.2	0.609	1.277	0.788	6.732	0	2.156	0.089
NVE17664	464.741	10.697	147.172	4.177	137.767	2.826	247.709	4.445
NVE7335	1192.65	34.539	0.598	3.389	0	5.156	605.713	10.906
NVE23422	17.102	6.243	18.116	5.771	13.208	8.153	24.286	2.42
NVE20950	122.259	31.103	74.544	38.657	64.148	53.663	95.195	33.765
NVE6890	4456.5	870.594	2879.33	411.005	4050.55	520.496	3670.47	591.257
NVE11561	17.372	0.629	8.191	0.183	5.116	0.137	12.184	0.059
NVE14683	58.266	1.328	15.734	0.696	7.693	0.403	51.456	0.099
NVE3233	5.713	2.757	4.734	0.806	4.022	1.336	6.665	1.304
NVE26194	104.437	11.177	42.964	6.742	52.024	6.62	83.812	8.061
NVE2072	90.179	21.944	66.048	28.974	57.711	27.791	56.6	34.012
NVE5705	68.059	8.81	28.447	5.011	29.811	6.877	60.537	7.162
NVE23349	21.824	0.21	18.106	0.119	12.143	0	8.685	0
NVE19080	27.409	1.968	16.575	1.246	12.276	0	21.172	0
NVE2721	34.37	6.203	12.936	3.747	37.808	4.942	60.089	0
NVE9191	54.213	8.18	26.754	9.206	22.888	9.352	24.306	12.111
NVE11984	2541.68	19.547	872.134	6.733	974.366	5.755	1340.09	1.027
NVE2826	23.162	2.697	12.5	5.56	16.736	3.768	28.357	4.692
NVE16165	1.724	0.559	4.734	0.165	3.414	0.128	0.364	0
NVE18534	6.292	3.825	1.926	0.925	12.39	0.805	4.103	1.719
NVE6572	2.767	0	0.689	0	0.19	0	2.468	0
NVE719	70.993	1.868	26.825	2.18	16.917	0.505	49.779	0.405
NVE1233	10.796	1.488	6.64	6.504	13.246	2.27	12.747	5.72
NVE161	103.678	1.358	42.539	0.055	26.064	0.111	153.326	0.02
NVE5709	61.303	6.882	38.99	6.916	42.42	7.459	73.867	4.337
NVE19588	31.141	8.82	19.201	7.915	19.294	7.014	24.265	6.312
NVE13901	84.581	7.431	73.54	5.386	54.535	8.119	49.758	4.732
NVE4081	29.043	1.538	8.414	0.733	1.949	0.771	16.912	0.178
NVE8384	45.514	9.758	56.286	12.027	36.791	10.14	42.052	6.293
NVE4209	1093.05	503.577	466.405	277.017	967.985	320.386	559.912	424.239
NVE15962	463.995	119.849	299.393	118.91	255.794	192.617	382.06	133.836
NVE20076	181.902	17.719	49.361	15.234	67.581	10.123	72.159	12.655
NVE9438	8.982	2.187	12.642	8.034	9.129	2.115	11.56	4.238
NVE20515	15.094	6.572	7.309	5.249	8.083	4.085	14.434	3.942
NVE7082	1341.63	30.214	836.144	20.821	1565.61	28.63	1016.08	11.113
NVE8326	589.008	8.71	273.46	1.795	158.126	11.664	446.94	2.647
NVE18324	374.022	11.187	171.929	2.913	73.724	37.4	287.834	6.401
NVE4205	192.827	5.573	128.234	1.649	250.973	4.822	159.387	0.247
NVE24309	23.548	8.61	30.028	12.605	26.778	7.494	28.993	16.547
NVE4260	32.955	7.351	20.985	5.084	20.549	2.698	52.466	4.643
NVE13535	25.775	11.616	15.521	6.87	14.872	8.307	13.538	5.66
NVE22047	788.501	3.556	298.835	0.284	259.084	2.946	527.441	0.692
NVE25825	463.969	2.287	153.194	0.119	81.426	3.186	319.743	0.247
NVE19039	5326.03	44.008	1535.39	15.023	1406.4	24.913	2828.16	9.859
NVE2624	1.84	0	2.24	0.632	3.709	0	4.874	0
NVE22528	46.248	21.055	45.418	17.34	33.044	22.07	43.979	17.851
NVE2156	41.371	11.127	26.186	3.728	28.727	2.766	54.986	1.729
NVE23258	26.843	0.519	5.819	1.466	11.649	2.912	17.225	3.161
NVE25590	109.97	6.712	203.995	4.626	250.802	8.419	167.812	3.754
NVE11338	75.728	21.305	56.904	14.446	66.611	12.238	47.759	21.614
NVE7615	15.442	0.599	10.888	1.594	9.918	1.91	20.235	0.089
NVE13177	345.802	87.377	192.032	101.533	129.285	127.889	280.596	107.825
NVE16755	66.656	12.126	54.755	18.769	30.838	29.11	54.768	18.305
NVE16336	49.825	17.02	37.845	17.533	46.813	17.711	42.094	15.875
NVE17470	7.283	0	1.551	0	3.224	0.54	8.623	0.642
NVE22445	433.382	40.672	233.436	38.272	276.961	37.04	271.276	39.841
NVE16045	23.896	4.974	22.182	3.06	9.091	2.158	32.086	2.973
NVE21392	5.495	0.31	13.331	3.856	8.729	1.713	9.935	5.127
NVE24445	10.578	0	2.403	0	1.559	0	8.404	0
NVE19378	11.594	5.973	6.509	3.023	12.723	6.269	8.8	4.179
NVE19034	42.838	0.899	15.612	0.898	26.502	1.627	16.548	0
NVE13876	102.404	19.437	47.07	31.85	40.775	28.621	77.522	22.336
NVE18317	113.843	24.551	35.685	23.286	36.211	36.278	74.148	32.619
NVE23911	64.533	5.084	31.6	4.718	23.744	4.291	41.76	2.973
NVE15933	22.352	5.304	9.307	0	12.21	1.687	18.079	2.667
NVE814	23.613	6.303	6.995	5.661	21.281	5.944	14.684	5.927
NVE15836	43.957	1.009	26.46	1.383	18.039	0.719	26.462	0.079
NVE4416	122.671	2.427	33.212	0.559	48.411	2.526	58.548	2.144
NVE25006	75.175	4.904	58.354	5.176	52.366	14.139	62.224	15.361
NVE20249	8.789	4.844	24.007	5.029	21.899	1.439	15.923	11.598
NVE4775	35.001	19.287	39.933	13.612	37.618	28.365	74.617	14.561
NVE5369	363.496	3.616	168.685	1.108	175.376	2.158	205.261	1.393
NVE8254	61.972	14.173	26.115	8.482	25.332	7.297	66.056	12.022
NVE19827	16.124	0	16.9	1.374	24.628	0.197	15.642	0.079
NVE23861	29.223	0	7.989	0.998	6.961	0	17.6	0
NVE20940	26.585	1.978	22.679	4.461	23.972	9.755	19.464	2.845
NVE16312	30.291	1.828	20.306	2.281	14.007	1.884	41.375	2.321
NVE5216	131.524	56.114	120.824	27.994	141.847	65.473	86.301	25.082
NVE6459	30.613	8.08	19.495	8.62	23.668	11.87	24.338	11.034
NVE3574	36.635	16.181	19.83	12.018	28.08	12.375	36.991	14.67
NVE2937	1159.27	100.142	446.291	108.339	321.949	101.588	720.371	101.345
NVE13230	99.56	9.928	53.386	10.205	53.146	6.397	88.894	4.732
NVE16660	8.338	2.068	5.373	1.237	5.886	2.681	6.759	3.29
NVE23479	3.526	1.608	3.903	1.64	2.663	1.499	4.509	2.035
NVE12483	14.399	5.384	6.073	1.365	5.772	1.447	22.151	2.312
NVE5617	21.245	3.446	12.054	3.646	16.527	1.961	39.24	2.084
NVE14991	261.491	1.988	67.954	2.647	20.378	1.302	123.49	1.679
NVE231	16.214	7.471	21.888	3.985	5.42	6.928	28.462	7.705
NVE13154	9.239	1.448	5.819	1.795	4.593	0.42	10.976	3.132
NVE17871	224.766	6.452	82.239	6.101	64.196	3.948	133.227	4.248
NVE8759	15.287	6.363	13.828	3.701	8.996	5.481	26.618	5.285
NVE10323	501.84	3.955	393.827	4.681	213.65	9.326	552.434	1.551
NVE1851	0	0	1.156	0.037	0.884	0.051	0.146	0
NVE15434	21.567	11.536	23.642	5.835	23.611	6.303	13.913	8.614
NVE12020	707.934	6.632	188.819	0.98	158.687	3.811	381.144	2.302
NVE18044	78.456	5.823	33.739	9.041	34.185	7.828	74.19	4.436
NVE1494	272.261	16.481	296.493	11.368	213.212	10.5	314.557	3.606
NVE986	181.864	45.726	99.392	56.858	61.2	45.587	116.2	56.318
NVE21201	4.427	1.219	4.025	0.11	2.444	0.565	5.353	0.612
NVE17057	22.249	5.833	7.35	1.576	13.379	0.12	33.731	0.069
NVE7766	131.331	11.187	57.279	9.371	92.799	23.706	91.935	16.902
NVE3850	16.767	9.798	25.112	10.031	19.437	14.336	24.962	9.009
NVE5649	29.236	9.459	25.183	9.169	17.221	7.434	17.194	8.288
NVE9725	1559.44	22.573	566.75	15.829	340.32	21.196	928.486	13.781
NVE22342	100.01	0	16.525	4.095	31.57	2.064	52.466	1.828
NVE1850	69.346	6.552	27.981	0.614	170.707	2.895	22.328	2.223
NVE21074	8.815	0.4	6.458	0.605	2.853	1.165	12.205	0.85
NVE10	20.087	6.992	8.881	5.542	12.162	6.132	12.591	7.113
NVE15751	21.927	8.43	16.292	3.682	16.089	5.224	36.064	4.1
NVE16980	60.081	0	18.694	1.118	10.023	0	41.313	0
NVE6678	274.732	162.069	254.786	142.974	389.796	167.507	287.261	116.153
NVE18759	2486.55	22.094	902.081	5.734	677.94	11.887	1037.03	6.006
NVE20547	29.738	6.972	29.572	6.696	37.856	7.579	54.007	1.828
NVE3002	157.62	56.014	99.696	40.26	117.58	27.38	108.16	56.773
NVE9098	28.142	10.568	15.379	7.227	20.026	6.646	21.057	13.593
NVE899	605.453	1.488	346.879	1.86	191.418	3.588	411.012	1.116
NVE23843	171.865	45.207	134.662	39.444	92.875	40.44	138.778	39.347
NVE12047	25.015	0.23	11.932	0.183	21.433	0.985	30.596	0.81
NVE24218	23.343	7.521	19.485	12.513	11.012	12.632	36.22	9.76
NVE3964	28.966	0	35.016	0	33.453	0	21.005	0
NVE12760	60.531	30.714	53.133	21.637	46.623	34.651	85.739	17.732
NVE9687	45.501	0.799	10.26	1.979	6.076	3.203	24.65	2.578
NVE13460	64.07	15.612	28.092	17.89	36.467	18.319	77.731	20.34
NVE21887	3.899	2.857	6.803	2.226	9.937	2.698	10.581	5.117
NVE24951	128.024	9.808	61.821	4.461	57.378	4.445	80.844	8.199
NVE18816	65.035	9.149	25.659	4.626	18.257	8.967	58.787	8.476
NVE5461	63.89	18.528	38.048	18.55	59.898	20.965	61.943	30.831
NVE15800	4.748	1.718	8.546	2.931	6.989	4.154	6.696	2.885
NVE17866	112.119	81.754	154.796	44.208	188.089	118.931	173.394	46.183
NVE331	38.926	17.14	35.412	12.705	39.006	5.498	46.499	6.658
NVE15473	27.164	10.278	27.545	10.745	29.069	4.942	30.899	6.194
NVE17645	293.275	198.496	270.895	182.409	550.347	227.824	494.345	165.388
NVE25270	1.313	0	5.373	0.311	0.571	0	4.103	0.514
NVE13433	26.534	10.817	23.55	6.559	14.739	13.917	32.096	8.199
NVE624	12.482	3.676	15.389	3.353	10.574	3.323	15.454	6.075
NVE3937	272.39	112.437	288.434	124.177	326.446	118.545	268.391	121.932
NVE21239	21.49	15.252	39.457	10.25	47.764	20.134	41.167	13.435
NVE13359	41.178	2.267	10.594	3.664	10.907	5.027	16.09	1.699
NVE23783	34.808	17.15	20.114	16.342	45.653	15.51	32.148	14.472
NVE21607	29.043	15.272	12.845	14.098	35.307	16.897	40.105	7.34
NVE1885	7.18	1.019	2.342	0.861	6.732	1.173	2.676	0.948
NVE22314	160.04	61.707	194.78	54.266	142.161	98.137	230.775	74.554
NVE10210	29.789	10.657	36	10.708	20.777	12.075	25.567	5.651
NVE25538	76.565	18.189	46.614	11.34	39.311	15.587	62.047	18.147
NVE11941	56.233	2.527	15.785	0.449	6.666	0.908	28.087	0.158
NVE3357	303.492	49.961	146.645	41.002	187.766	42.076	202.533	38.932
NVE11392	29.365	0.23	10.118	0	5.639	0	15.1	0.277
NVE8004	28.335	12.036	13.017	10.873	14.406	6.021	24.983	6.382
NVE17186	83.05	33.011	92.498	46.214	88.548	49.895	94.372	42.814
NVE25957	2648.3	22.693	856.4	9.179	732.008	10.251	1465.31	3.201
NVE1028	122.375	1.708	56.864	4.195	69.169	1.687	73.888	0.435
NVE20148	35.168	3.316	17.711	3.087	24.895	3.82	30.024	3.497
NVE1221	115.362	33.481	75.152	39.545	127.355	51.308	121.678	43.308
NVE6363	109.211	36.357	109.155	34.195	160.123	30.42	128.395	24.173
NVE18345	35.696	12.415	21.381	5.67	14.844	8.324	30.222	5.72
NVE4080	105.376	2.867	51.359	1.511	20.559	2.312	73.19	1.274
NVE7302	272.429	0.809	104.998	0.082	71.47	1.918	172.811	0
NVE4253	29.931	0.24	3.71	1.557	12.809	0.908	16.86	1.334
NVE2733	599.508	151.442	529.047	241.008	519.604	134.286	388.965	262.555
NVE9418	63.002	0.25	23.561	0.531	22.232	0.137	22.973	0
NVE15255	211.164	14.852	147.152	8.171	160.751	8.213	140.975	2.381
NVE16503	134.728	91.772	117.488	67.255	193.338	76.29	131.269	55.646
NVE18010	99.135	5.973	57.857	5.102	67.543	6.046	60.964	3.438
NVE1294	146.541	0.519	49.797	1.365	49.333	0.728	92.841	0.82
NVE14762	1659.27	234.653	1499.24	151.796	2434.66	309.287	1667.77	218.812
NVE20904	153.631	1.988	67.478	5.45	41.307	2.081	101.027	1.363
NVE24319	24.681	3.895	27.575	4.058	25.532	3.854	23.702	7.468
NVE5986	17.835	0	1.855	0	95.737	0	1.062	0
NVE287	200.329	28.566	101.257	49.429	117.618	52.781	153.847	38.971
NVE18054	119.235	25.59	88.078	23.166	92.057	24.622	77.064	24.756
NVE19484	672.045	11.187	397.092	5.038	240.865	7.922	398.4	2.638
NVE9932	30.266	8.16	9.945	3.783	12.989	6.063	40.615	7.083
NVE6946	249.408	39.823	114.873	15.234	105.922	19.364	262.111	14.314
NVE23149	7.309	0	5.495	0.357	3.775	0.325	11.882	0
NVE19313	404.789	5.474	154.796	4.443	130.56	4.239	225.86	2.973
NVE19423	277.357	31.093	54.887	12.815	99.902	15.364	237.076	6.184
NVE17047	127.535	21.215	54.998	5.359	67.809	11.262	65.14	11.331
NVE6547	51.832	0.539	10.898	1.273	26.445	0	18.329	0.217
NVE10743	7.309	7.591	16.829	7.42	18.505	1.91	23.734	6.263
NVE17022	12.997	1.738	14.903	2.409	24.876	1.285	17.204	1.492
NVE12495	66.129	1.139	23.155	0.66	28.717	0.779	32.606	0.049
NVE14963	8.416	5.933	10.097	4.956	14.787	5.772	8.998	3.507
NVE5866	140.339	0.839	111.547	1.676	74.38	0.839	136.362	0.336
NVE20426	35.567	0	10.817	0	8.948	0.343	19.193	0.267
NVE1495	192.415	17.939	261.974	8.079	210.046	11.759	264.048	3.309
NVE9724	47.238	0	40.43	0.027	27.576	0.351	62.286	0
NVE14190	19.83	10.777	17.103	10.736	19.703	10.971	27.441	9.968
NVE2456	96.034	16.82	94.151	10.69	79.382	12.906	92.904	9.74
NVE9190	50.623	15.652	21.046	9.856	36.363	11.938	23.494	10.896
NVE15456	46.261	14.453	29.177	8.308	47.384	12.684	32.054	7.844
NVE17561	15.159	2.127	13.798	1.576	7.997	1.182	11.778	2.381
NVE2720	27.872	12.635	14.548	8.253	30.904	3.229	38.178	8.308
NVE2194	153.811	11.137	70.043	5.588	45.102	4.77	100.548	4.169
NVE9613	63.272	8.031	39.903	4.745	57.958	5.027	53.008	3.181
NVE8496	9.471	2.157	3.264	1.145	3.309	2.646	10.664	2.509
NVE6539	7.322	4.375	7.066	3.197	4.84	3.169	6.103	2.134
NVE8154	3.552	1.628	10.097	4.369	11.696	1.43	7.061	3.171
NVE14521	64.855	8.39	39.822	5.469	69.787	3.494	107.275	3.388
NVE4665	181.529	46.275	148.875	21.646	177.972	42.136	208.167	25.22
NVE5842	120.303	34.689	70.56	47.322	60.658	42.059	110.608	43.308
NVE11218	123.88	36.317	106.032	20.602	154.047	26.66	144.62	18.503
NVE16901	23.458	7.451	32.543	6.953	24.999	6.423	36.918	7.893
NVE22138	3.166	0	6.944	0	3.252	0.283	9.383	1.383
NVE16934	18.955	1.948	11.598	1.667	4.954	1.576	12.559	1.818
NVE23996	27.576	9.059	13.2	9.032	10.869	8.153	30.492	9.197
NVE3093	194.127	26.529	179.694	19.988	232.592	25.667	206.167	21.763
NVE4054	108.169	1.828	32.056	0.824	42.8	1.13	58.048	0
NVE20265	701.101	28.207	429.462	20.024	453.459	21.642	550.945	19.105
NVE8351	248.855	3.816	115.714	1.191	73.724	1.584	191.067	0.603
NVE9500	277.82	1.079	123.145	1.85	60.725	2.287	173.29	1.136
NVE3900	46.531	4.045	28.052	5.176	28.993	3.28	34.804	3.774
NVE21779	31.128	23.153	25.913	16.342	54.278	19.201	35.366	15.253
NVE12607	523.96	8.18	415.948	2.061	455.637	8.419	461.832	4.623
NVE24469	82.754	47.194	169.232	78.412	176.06	48.533	138.226	57.148
NVE22390	6.267	1.269	2.149	0.302	13.227	0	11.341	1.106
NVE13188	48.641	9.049	68.411	14.583	84.003	17.42	40.105	22.089
NVE5658	24.604	3.376	13.696	4.516	6.514	2.441	14.684	2.203
NVE12932	37.626	19.877	28.68	20.455	85.943	14.414	40.479	11.815
NVE25283	172.496	26.858	132.584	21.966	213.212	37.622	204.209	23.867
NVE652	47.033	15.602	21.857	15.536	49.523	11.964	54.413	14.255
NVE15527	26.367	0.869	19.495	1.777	38.331	1.413	26.243	0.573
NVE17655	51.421	0.629	12.459	0.183	19.589	1.182	35.887	0
NVE8427	94.31	0.769	27.352	0.623	28.717	0.394	57.381	0.03
NVE3019	264.129	80.795	181.073	102.999	180.349	70.997	187.026	80.758
NVE646	54.316	13.115	33.354	14.803	49.076	12.281	69.451	12.704
NVE10950	421.942	4.505	118.431	3.115	55.305	5.661	209.104	2.41
NVE22469	97.977	19.397	63.859	36.119	108.641	34.642	45.739	27.235
NVE10990	7.734	0.519	2.403	1.402	4.574	1.071	4.853	0.998
NVE548	193.496	2.237	70.296	1.74	94.815	1.816	120.386	0.524
NVE21826	34.062	0.09	8.455	0.156	5.03	0.231	29.034	0.109
NVE24803	72.074	22.983	39.122	44.244	56.874	25.521	64.078	26.949
NVE3072	178.917	10.088	180.475	3.426	170.174	9.455	152.951	3.329
NVE18059	2.432	2.137	8.019	1.539	5.515	1.139	4.634	2.193
NVE6040	186.226	104.507	271.443	61.905	180.653	114.109	181.069	77.123
NVE9425	780.522	24.052	592.084	19.612	503.819	16.897	478.182	13.445
NVE13102	27.692	0.08	7.979	0	3.813	0.223	26.223	0.494
NVE2901	407.376	7.212	193.654	4.159	167.531	4.299	253.176	1.008
NVE16876	337.811	4.015	151.318	1.136	241.511	2.424	202.428	0.859
NVE18169	179.239	3.096	65.765	1.163	102.099	2.27	74.231	0.593
NVE17119	24.629	10.408	13.808	4.892	18.267	6.851	26.545	14.107
NVE4441	37.948	0	12.764	0.339	14.235	0.026	25.733	0
NVE13291	5.289	0.449	2.443	0.962	2.254	0.771	3.02	0.948
NVE4432	518.903	110.46	243.867	68.318	247.749	62.501	507.289	78.308
NVE3682	11.736	2.008	10.574	1.658	14.149	6.62	8.717	4.139
NVE16072	430.551	19.897	230.374	19.163	339.103	9.66	369.803	5.562
NVE18475	19.328	7.591	39.092	7.246	24.676	10.851	27.17	6.49
NVE3006	733.091	5.194	264.133	2.226	296.388	2.021	455.438	0
NVE22553	60.763	16.381	40.836	21.215	48.268	18.045	51.445	19.174
NVE20574	48.873	43.159	92.225	33.966	179.256	38.359	80.813	20.874
NVE12190	945.194	5.853	245.996	0.632	127.735	1.148	538.303	0.188
NVE1682	6.318	2.337	39.619	9.041	18.933	3.999	12.164	6.737
NVE10259	85.997	0.33	25.781	0.44	18.847	1.011	102.12	0
NVE1006	5.006	2.517	5.545	1.456	3.861	0.608	3.145	1.274
NVE22593	24.565	0.06	8.526	0.284	19.456	0.3	8.06	0.168
NVE13310	83.899	40.312	65.096	35.78	101.852	55.633	120.938	39.752
NVE17309	395.64	100.921	434.166	114.944	733.349	101.092	577.189	57.197
NVE6292	111.167	2.417	63.159	3.179	114.337	1.773	86.655	2.331
NVE998	51.832	8.43	54.451	0	51.32	9.909	41.385	6.125
NVE18395	77.62	1.998	31.346	0.989	23.621	1.867	70.649	0.474
NVE25217	6.563	0.909	7.127	2.602	6.961	0.993	9.123	2.944
NVE15128	27.177	16.57	27.626	12.339	21.652	11.185	29.118	9.879
NVE16939	19.006	5.374	23.104	6.916	23.24	12.05	33.856	14.245
NVE8088	193.213	4.085	80.12	2.977	138.167	3.092	129.947	0.82
NVE10887	124.717	43.609	75.041	39.023	85.639	36.175	105.567	45.066
NVE17	21.515	3.306	12.024	3.884	1.426	2.15	10.945	0.889
NVE23219	15.03	12.555	62.662	25.887	55.476	16.829	39.105	19.431
NVE2662	5.147	1.678	3.994	1.75	3.604	1.876	3.884	1.146
NVE17870	668.249	12.375	186.487	11.707	158.925	12.11	307.402	8.683
NVE3293	130.713	48.573	57.401	27.151	66.972	30.18	77.616	33.686
NVE3472	78.418	20.336	48.986	12.449	30.8	10.251	51.852	14.68
NVE9110	244.878	62.776	100.953	63.371	70.025	67.075	163.511	67.264
NVE8141	27.332	10.837	32.32	8.272	17.592	14.722	22.598	11.252
NVE18335	18.234	5.853	19.962	4.534	16.793	6.988	15.611	5.71
NVE22281	27.679	18.458	30.15	15.188	32.531	10.303	31.575	11.835
NVE10079	285.902	34.409	155.587	31.621	357.085	25.513	307.683	21.713
NVE10097	29.687	11.796	17.214	9.866	12.866	7.631	29.347	13.297
NVE22597	31.951	1.009	16.951	0.495	8.149	1.113	29.263	0.612
NVE15320	67.274	26.319	71.229	35.863	79.058	27.02	60.089	27.275
NVE15271	1.789	0.01	3.65	0.256	0.456	0.265	2.583	0
NVE19841	7.193	2.717	27.088	0.87	30.847	5.841	19.901	1.966
NVE7399	77.208	25.28	45.124	24.302	35.887	25.367	62.63	23.373
NVE15694	156.784	33.121	138.879	10.773	219.07	3.032	153.93	2.549
NVE11323	31.063	12.156	22.415	11.111	25.113	8.624	29.43	9.938
NVE16311	44.884	1.598	10.371	1.676	8.425	0.702	20.443	0.188
NVE17635	5.842	0.799	6.661	3.71	5.297	2.235	5.551	3.033
NVE7125	13.563	0	3.721	0.082	1.702	0.06	6.561	0
NVE6073	109.919	12.246	41.657	37.64	50.531	16.28	53.82	26.178
NVE23860	16.677	3.326	6.377	2.876	8.663	6.286	12.007	2.42
NVE18964	17.217	2.927	20.671	4.122	21.652	2.107	12.611	4.969
NVE1406	8.429	2.437	4.532	0.183	2.586	2.304	9.091	1.916
NVE16146	34.486	12.355	15.683	8.858	15.357	12.675	32.19	14.601
NVE14053	4.234	0	6.286	0.769	12.257	0	12.82	0
NVE21919	16.857	6.522	21.056	4.159	26.473	2.552	23.192	3.349
NVE903	24.037	0.05	12.703	0	31.342	0	8.519	0.119
NVE20472	2.921	0	6.813	0.376	4.317	0.968	1.448	0.494
NVE8460	21.284	4.565	29.39	8.263	44.388	9.823	24.109	12.724
NVE20352	83.295	28.397	81.783	10.672	104.876	31.773	118.429	23.521
NVE4378	96.832	38.824	76.176	30.486	98.866	48.936	91.727	49.097
NVE9166	110.845	12.735	34.307	5.762	40.252	6.552	105.536	7.725
NVE6161	100.203	22.613	38.919	7.246	41.041	9.78	88.832	24.953
NVE185	36.738	5.324	16.069	1.209	16.432	0.728	42.291	0.761
NVE8344	46.351	13.934	23.611	19.035	29.849	20.494	44.416	15.253
NVE23196	44.317	1.029	16.302	0.376	20.977	0.839	33.065	0.198
NVE14093	54.239	0	23.368	1.557	41.583	0.719	33.2	0.454
NVE11151	5.881	0.829	3.619	1.631	6.01	1.25	3.687	1.195
NVE2447	46.106	6.432	27.758	0.44	5.934	1.225	43.125	4.11
NVE9606	89.819	3.346	82.016	2.812	63.882	2.595	92.404	1.837
NVE5397	19.083	4.944	14.345	7.896	11.23	6.663	16.34	10.076
NVE2056	8.995	2.927	5.738	1.814	7.113	0.445	13.122	1.363
NVE19556	46.376	13.904	18.806	9.298	21.072	13.908	32.867	10.047
NVE15659	43.919	3.736	17.224	6.027	10.27	8.025	44.541	8.012
NVE2985	67.724	31.513	40.896	24.073	81.968	24.416	88.072	25.171
NVE24426	32.517	0.03	9.844	0.431	4.688	0.086	19.849	0
NVE25287	45.591	11.846	23.196	7.786	8.292	7.014	30.326	10.807
NVE11028	69.642	20.566	25.284	19.695	73.838	21.556	108.973	17.288
NVE1951	86.525	38.654	59.662	39.087	196.391	65.696	102.058	49.038
NVE3963	57.752	2.667	12.662	0.339	35.06	1.088	32.492	0
NVE22785	12.135	2.237	3.082	1.081	2.444	1.55	10.268	1.136
NVE9619	375.926	86.628	359.298	132.733	409.851	137.626	352.693	99.004
NVE4519	56.066	8.9	25.497	6.421	19.56	5.978	39.251	5.898
NVE14294	20.756	11.976	33.364	10.333	25.674	16.186	30.003	16.063
NVE14967	18.195	2.637	19.475	3.234	8.891	8.204	15.829	4.189
NVE23668	11.671	5.114	6.64	1.85	4.526	2.004	10.956	2.075
NVE7490	48.165	12.565	28.974	10.635	71.385	9.249	45.103	12.655
NVE24597	27.834	11.576	25.385	15.334	25.389	14.217	24.89	11.884
NVE20998	79.73	0	31.62	6.421	116.22	5.284	35.47	8.515
NVE1493	35.22	11.836	27.23	14.098	37.028	13.865	32.815	27.492
NVE14817	58.292	16.311	38.271	17.853	56.484	22.798	61.131	18.216
NVE9672	146.078	12.655	45.904	7.063	83.024	6.706	171.978	6.708
NVE4572	28.425	13.015	23.986	14.4	29.126	10.405	33.45	11.835
NVE9615	40.045	4.085	7.289	2.693	19.76	5.121	26.368	3.932
NVE7854	18.363	5.873	31.509	2.308	26.682	4.111	47.415	1.057
NVE4454	41.113	4.994	32.898	4.406	43.447	5.079	60.277	3.22
NVE2102	64.263	8.78	16.261	11.753	13.389	13.009	35.231	15.164
NVE13476	4.671	2.837	6.762	2.721	10.023	2.826	9.383	3.477
NVE11061	52.437	5.683	14.923	5.652	24.619	8.419	41.011	3.813
NVE24845	5252.08	34.659	1711.97	20.263	1083.2	46.76	2655.14	21.812
NVE14189	40.496	6.952	13.149	2.547	31.732	0.625	47.311	0
NVE1087	113.805	43.589	80.16	36.376	144.823	46.615	130.717	37.509
NVE6288	188.22	12.066	101.116	10.663	80.371	12.427	155.721	10.175
NVE24323	29.172	2.477	17.042	1.53	12.514	5.49	25.9	2.687
NVE25937	51.588	1.149	14.517	0	11.801	0.197	38.876	0.78
NVE18451	98.016	2.657	21.573	3.508	235.131	0.788	14.246	8.476
NVE1559	155.935	2.397	60.016	2.721	46.737	2.663	107.994	0.711
NVE22522	174.066	60.029	129.552	65.093	137.045	104.226	170.686	76.797
NVE15921	2.535	0	0.406	0.119	1.968	0	0.76	0
NVE20669	66.631	2.577	26.054	0.632	46.994	0.608	37.647	0.751
NVE6365	102.018	13.794	110.473	34.315	57.787	46.067	91.373	19.323
NVE25856	154.905	2.607	48.165	3.206	36.981	3.871	86.812	1.492
NVE18220	2.329	0.759	5.028	1.108	3.861	2.312	4.436	1.521
NVE9602	84.852	39.384	68.593	31.612	72.516	35.062	73.836	23.541
NVE20340	367.485	2.747	113.048	2.198	77.28	2.013	200.637	0.642
NVE7656	69.886	1.908	25.081	5.377	17.62	2.604	47.374	1.729
NVE5528	101.464	25.42	97.892	22.113	127.06	31.79	113.867	22.909
NVE24288	27.049	3.066	21.229	2.171	18.923	3.52	37.47	4.623
NVE25086	19.495	0.869	5.971	0.156	1.455	0	7.456	0.04
NVE16227	236.437	42.1	161.365	36.971	245.401	41.819	162.501	39.9
NVE16862	18.234	0.03	6.671	1.072	29.031	0.12	8.904	0.415
NVE20951	99.496	15.022	50.75	27.481	41.193	25.213	60.162	27.245
NVE25882	20.19	9.749	17.579	6.055	13.037	8.11	15.631	8.436
NVE3559	62.204	1.079	20.377	0.174	24.514	0.368	35.272	0.188
NVE17358	17.616	8.7	52.119	9.197	28.917	8.564	24.765	8.822
NVE11158	131.884	1.358	50.72	0.696	108.803	0.642	80.386	0.672
NVE4930	86.769	33.54	150.984	22.91	172.628	58.159	157.71	17.89
NVE14927	62.346	16.63	52.829	16.241	67.144	25.487	41	10.867
NVE22151	67.21	0.429	27.109	0.064	11.42	0.197	39.709	0
NVE12184	103.201	4.125	74.22	1.337	54.63	2.544	81.552	0.938
NVE23421	95.043	38.515	80.708	39.289	90.127	40.183	98.611	44.8
NVE7124	54.11	7.072	20.702	6.944	15.129	14.276	42.448	5.967
NVE32	177.887	32.612	94.212	26.831	212.423	46.94	179.705	37.578
NVE1276	128.101	8.27	136.436	4.873	130.265	3.76	130.738	2.736
NVE9804	81.442	4.415	86.101	1.74	120.214	3.246	103.443	3.655
NVE16156	93.859	18.838	39.913	25.521	45.14	18.156	81.053	26.356
NVE891	5.778	2.817	7.664	0	4.726	0.591	3.072	0.583
NVE25090	17.552	13.025	28.447	2.995	14.682	8.17	18.693	5.799
NVE12	4.401	2.008	4.572	1.896	3.613	0.848	3.874	1.61
NVE6671	62.513	25.52	44.171	14.409	39.7	16.212	50.144	16.764
NVE9676	33.843	1.308	9.54	1.548	15.129	1.122	29.774	1.699
NVE19369	339.149	130.896	268.979	111.463	191.142	175.994	287.147	95.21
NVE25050	5.868	0.809	7.218	0.092	3.081	0	3.957	0
NVE3793	248.623	12.425	59.479	9.215	52.424	12.769	144.401	4.465
NVE22520	191.553	60.229	176.45	33.243	324.849	45.938	277.389	30.367
NVE2234	224.83	37.556	98.348	31.053	78.459	30.454	120.72	48.03
NVE2307	42.31	11.506	32.289	17.441	27.072	20.203	33.533	15.687
NVE139	10.076	1.278	4.501	2.345	4.85	2.081	6.915	0.286
NVE10695	155.806	98.484	139.356	84.458	253.645	110.358	178.216	56.862
NVE22148	59.36	0.33	21.279	0	22.622	0.111	38.292	0
NVE15612	43.056	12.955	36.05	15.774	17.915	14.953	44.635	19.244
NVE24487	102.918	13.294	48.682	15.389	132.252	10.32	49.998	17.89
NVE8204	73.85	15.642	38.301	12.027	35.431	11.879	56.361	16.092
NVE22505	43.906	7.821	12.449	5.918	12.552	12.769	19.318	9.74
NVE25226	132.142	41.981	95.894	37.933	85.344	30.668	93.112	31.543
NVE4053	219.348	0.999	120.834	1.942	90.869	5.447	135.091	1.136
NVE10282	3656.34	811.993	2064.69	770.199	3844.03	468.443	3460.95	839.349
NVE10296	32.723	21.045	50.446	16.919	88.035	27.568	26.827	11.143
NVE9812	2.136	0.07	0.466	0	0.409	0.043	1.354	0
NVE17950	2.973	4.055	6.772	2.867	7.351	2.775	6.613	1.966
NVE34	45.115	2.917	22.709	2.73	38.54	3.434	27.399	1.699
NVE9980	20.331	8.85	32.776	7.988	28.832	17.617	20.047	10.827
NVE15649	102.417	1.328	27.96	0.824	8.862	1.267	59.839	1.077
NVE17163	335.276	0.29	93.188	0.431	62.284	1.148	208.292	0.543
NVE10005	15.841	0.529	15.42	0	10.603	0	10.3	2.894
NVE22904	108.271	2.747	25.487	3.353	10.469	1.824	61.36	2.015
NVE11557	249.485	2.157	108.324	0.733	54.449	2.329	132.436	1.916
NVE10127	57.211	18.308	44.12	13.96	30.277	13.129	41.583	10.452
NVE21398	5.868	0.949	8.394	0.669	6.866	2.98	5.811	1.136
NVE10142	572.807	299.287	614.297	306.339	1250.78	270.645	727.432	256.608
NVE23820	10.011	6.472	17.093	6.302	24.476	7.425	24.234	5.236
NVE14348	36.725	12.246	34.226	12.513	59.242	18.687	60.787	16.31
NVE10733	121.5	7.042	122.547	2.895	235.302	5.755	121.792	6.016
NVE22466	48.577	11.187	12.165	11.881	16.184	8.342	31.721	16.922
NVE5911	305.924	11.387	141.16	1.017	187.348	2.441	219.101	2.885
NVE18056	9.497	0.41	13.869	0.962	14.558	0.976	16.579	3.161
NVE4514	8.39	4.734	9.915	2.4	9.347	4.179	8.456	2.776
NVE19486	92.238	0.709	60.158	1.053	27.415	2.192	27.785	0
NVE7855	8.982	0.509	7.867	1.475	3.347	1.285	5.113	1.146
NVE2193	227.854	4.025	69.597	3.682	37.152	4.256	134.56	1.63
NVE9723	5.919	0.769	5.059	1.127	2.834	0.086	5.447	0.148
NVE8073	37.214	0.959	19.951	3.169	21.795	0.48	26.608	3.161
NVE24522	116.443	39.703	80.931	53.844	101.899	32.467	107.338	44.612
NVE4857	8.827	5.384	17.234	7.2	22.432	11.151	19.172	5.216
NVE8153	2.329	0.899	2.768	0.531	5.325	1.002	4.072	0.553
NVE12189	16.291	0.879	6.387	1.154	23.088	1.156	18.849	0.622
NVE15610	73.399	1.728	20.894	0.192	38.968	0.317	46.03	0.079
NVE21294	17.591	3.136	3.7	2.034	8.786	1.516	22.244	1.353
NVE20314	13.344	5.474	40.967	9.38	49.514	4.933	30.524	7.142
NVE22755	43.378	6.243	14.102	4.342	20.226	2.115	33.169	4.119
NVE6348	2.393	1.209	1.774	0.568	3.1	0.608	1.833	0.514
NVE15432	10.101	1.868	10.047	1.704	13.646	5.019	6.54	1.966
NVE25441	16.162	5.983	5.616	2.574	7.493	1.824	16.152	5.127
NVE17216	25.054	9.659	16.058	9.16	19.912	9.147	23.838	14.62
NVE21232	413.063	111.598	400.093	102.284	430.704	157.358	438.473	111.372
NVE4765	244.479	21.045	93.613	15.206	100.283	25.401	172.967	18.117
NVE16331	29.918	9.359	29.998	9.408	25.865	11.485	18.402	11.459
NVE12112	36.211	9.509	25.385	9.655	29.516	7.04	22.848	7.794
NVE13352	90.076	9.289	33.688	6.907	36.534	5.001	75.95	5.048
NVE25126	297.431	125.532	222.71	94.25	203.095	141.429	293.499	135.466
NVE90	17.114	0.09	10.128	0.11	149.131	0	1.489	0
NVE7102	704.833	1.009	159.652	0.394	75.454	1.824	493.178	0
NVE5758	4.993	1.438	13.514	1.878	3.851	3.426	3.468	0.771
NVE9850	68.046	28.756	69.141	37.228	61.486	30.12	82.479	43.031
NVE4518	12.688	3.396	10.422	5.212	7.084	4.727	10.508	6.431
NVE24310	60.557	7.551	34.682	11.221	52.785	7.922	87.353	8.891
NVE24420	258.197	97.865	341.668	175.008	400.817	181.869	259.539	155.164
NVE6484	182.559	4.565	70.722	0	24.524	0.403	136.986	0.425
NVE11055	47.367	18.468	31.691	14.418	19.446	13.129	39.001	11.025
NVE18801	75.651	0	10.523	2.418	2.168	4.291	32.856	3.22
NVE23057	35.825	22.224	30.424	15.847	30.657	19.124	54.945	13.366
NVE7447	132.901	29.246	92.042	18.275	110.752	18.259	194.149	22.909
NVE11707	991.313	8.48	471.92	3.234	494.453	2.852	578.074	1.65
NVE9964	46.479	0.679	48.895	3.737	53.66	3.306	39.219	2.993
NVE10949	244.389	3.536	68.35	1.328	39.32	1.55	124.031	0.692
NVE22513	291.152	11.606	271.949	7.31	365.947	14.491	297.103	2.321
NVE22821	92.084	0.38	33.658	0	22.955	0.231	71.19	0.148
NVE20778	34.461	11.766	18.684	9.252	18.41	10.037	30.93	14.492
NVE3873	317.686	2.457	81.042	0.678	81.188	2.509	173.457	0.859
NVE4437	282.131	39.593	99.017	43.053	69.426	42.007	175.164	42.281
NVE17159	5.276	2.257	3.67	0.715	5.297	2.989	5.29	1.689
NVE7870	158.521	1.518	57.492	0.687	47.888	1.156	81.657	0.336
NVE23273	9.677	3.816	12.875	3.005	5.686	1.088	11.497	5.848
NVE18105	7.849	0.569	2.21	0.879	3.651	0.411	5.207	0.375
NVE18767	40.393	26.888	28.001	22.086	37.133	23.2	82.261	14.502
NVE13211	45.45	6.882	25.983	3.298	53.023	12.487	30.919	12.832
NVE20925	46.261	7.052	26.298	7.887	17.83	10.071	35.637	6.016
NVE22007	45.385	9.499	16.038	7.722	22.375	3.931	65.494	1.037
NVE19825	123.469	19.357	50.061	12.037	32.54	11.108	86.676	7.192
NVE15554	19.366	0.749	9.378	0.605	2.9	0.574	16.34	2.341
NVE11457	35.155	6.263	25.527	6.018	24.619	5.644	28.42	6.816
NVE19552	4.208	1.968	4.41	1.411	12.457	0.942	3.332	2.272
NVE19800	39.685	13.684	27.17	13.145	35.212	14.114	38.23	13.198
NVE11460	4.298	0.549	3.122	2.052	3.062	1.267	3.655	1.106
NVE8887	4.028	1.738	1.673	0.495	4.697	1.345	3.26	1.393
NVE15463	454.872	34.529	371.372	32.244	874.711	39.995	405.263	25.378
NVE14770	148.909	1.978	36.243	2.666	28.432	1.447	72.336	0.741
NVE9885	42.773	1.918	21.046	1.924	36.23	2.912	36.168	1.403
NVE1486	200.381	30.934	79.319	21.847	155.302	24.168	189.661	19.876
NVE1570	67.814	23.572	81.174	18.165	42.924	11.998	38.657	11.736
NVE18551	91.106	31.703	80.059	30.87	56.512	36.269	91.081	30.051
NVE1782	342.637	4.565	102.018	4.589	94.026	4.188	214.082	1.689
NVE5043	68.612	3.875	26.571	5.331	23.896	3.871	48.634	5.759
NVE14837	87.541	46.725	58.688	9.38	125.158	16.709	49.602	17.959
NVE2238	106.65	44.917	89.386	23.881	118.207	66.193	118.856	39.643
NVE3491	3.487	1.209	9.134	2.427	2.786	1.336	2.749	2.885
NVE16127	201.153	0	103.174	1.127	107.243	0	124.604	0
NVE25458	0.978	0.839	3.751	0.65	2.815	0.796	1.552	0.978
NVE6967	26.727	1.858	9.702	2.702	14.596	2.972	26.952	0
NVE19041	510.899	4.065	170.439	0.357	139.194	2.621	275.577	0.316
NVE23150	40.689	9.699	30.201	10.937	34.565	10.208	34.627	10.294
NVE22587	69.23	15.602	120.195	28.278	74.161	29.427	99.673	18.562
NVE20380	40.045	20.546	23.956	15.453	24.648	9.926	53.528	11.627
NVE25651	45.527	14.603	23.155	9.618	35.745	10.517	55.205	18.71
NVE5835	20.769	5.873	6.569	3.316	2.929	3.006	10.424	3.398
NVE24795	141.458	76.859	107.796	40.452	281.535	39.644	160.783	71.008
NVE4994	23.6	26.249	35.016	14.886	56.455	18.593	30.492	10.906
NVE22251	30.137	8.66	22.324	13.704	18.001	14.396	25.14	11.084
NVE756	13.807	6.692	4.734	4.91	8.349	3.537	11.028	3.774
NVE7114	316.502	111.499	379.401	129.802	618.603	164.124	283.845	116.015
NVE23866	22.339	9.119	39.254	9.747	39.986	8.924	23.452	14.077
NVE25819	184.489	6.372	142.042	2.006	140.592	0.728	103.412	1.64
NVE20003	204.717	107.284	223.227	129.362	439.224	123.238	212.676	131.989
NVE15577	56.014	6.392	49.737	6.797	59.755	3.623	36.657	4.208
NVE10879	0.733	0	5.748	0	0	0	1.583	0
NVE25498	61.766	23.992	31.326	16.763	25.998	8.718	56.569	3.704
NVE5449	21.773	0	11.081	1.347	16.917	0	6.436	0
NVE10621	23.819	9.079	18.664	6.073	10.412	6.697	19.381	8.911
NVE24125	639.901	163.917	432.544	238.186	462.749	193.936	434.266	176.403
NVE19567	27.525	0.4	7.786	0.889	3.956	0.608	19.526	0.761
NVE24336	120.496	10.877	173.865	2.473	85.021	8.59	157.887	0.445
NVE19748	30.021	0	16.18	1.191	33.89	0.642	24.39	0.227
NVE25451	41.667	9.818	38.889	11.056	36.734	20.871	32.325	17.93
NVE19482	34.615	8.31	19.211	7.74	39.986	4.513	37.511	3.487
NVE11310	128.127	7.981	44.1	7.337	64.605	6.534	130.551	1.798
NVE10134	169.446	2.058	76.055	0	41.859	1.524	127.864	0
NVE17110	44.716	10.657	44.941	16.763	43.447	8.153	42.666	13.079
NVE25008	33.444	8.22	34.256	15.197	27.928	8.872	38.542	15.638
NVE5867	21.451	0	16.92	0.22	9.69	0.197	18.079	0
NVE16375	58.382	14.143	65.653	23.432	52.908	12.846	37.813	14.472
NVE1791	19.032	3.126	20.61	4.379	19.227	1.927	24.129	4.327
NVE18953	270.962	6.712	132.604	3.426	105.636	3.434	171.228	0.326
NVE1896	40.972	12.625	38.26	9.536	48.782	12.11	34.252	5.779
NVE6935	17.964	6.522	19.962	4.901	14.825	1.987	23.942	1.097
NVE3791	68.664	6.303	20.631	2.611	10.251	4.976	30.357	2.341
NVE7858	227.056	71.196	122.131	46.644	133.574	51.659	243.626	58.6
NVE12365	14.85	5.593	13.554	10.333	12.39	4.205	14.59	6.243
NVE7610	3.037	2.167	2.453	1.063	2.948	1.43	4.988	0.998
NVE10250	5.996	0.15	6.914	1.502	2.092	0	12.643	0.484
NVE24885	0.515	0	2.484	0.211	0.513	0.017	1.458	0.198
NVE18882	17.243	3.965	12.875	1.942	6.095	2.826	15.184	3.843
NVE8542	117.858	14.852	20.418	11.853	79.068	12.29	91.123	16.478
NVE22462	3825.17	27.288	1407.51	3.252	1387.54	6.783	1833.85	2.46
NVE20437	5688.72	75.022	2035.77	46.415	2220.46	52.319	2984.75	22.82
NVE15945	3736.15	1074.87	2998.96	1150.85	1543.92	671.166	3804.78	1993.64
NVE5995	81.828	6.702	30.728	5.872	37.504	4.162	94.466	1.255
NVE9965	3362.58	25.24	1286.71	1.74	820.899	13.788	1706.04	3.053
NVE7434	2.96	0	2.393	0	0.656	0	4.228	0
NVE1565	56.336	5.593	21.452	2.464	16.403	2.8	28.732	4.831
NVE23923	32.492	0.03	36.071	1.667	19.969	1.85	27.212	1.907
NVE6359	11.53	2.058	9.874	6.953	7.626	3.006	7.956	5.018
NVE10252	24.037	2.387	31.275	1.621	26.064	1.927	39.98	0.533
NVE16239	56.709	8.949	50.203	20.51	26.407	11.151	30.274	16.092
NVE1569	43.635	22.024	47.597	15.169	44.617	32.433	39.834	15.134
NVE5063	1.969	0.609	7.157	1.878	0.409	0.54	6.009	0.82
NVE15616	1091.7	286.582	756.096	460.69	1115.29	332.667	968.216	240.99
NVE10999	147.223	15.432	136.791	11.569	94.967	11.211	112.222	10.353
NVE18174	68.188	3.166	24.868	1.576	33.092	2.723	53.809	0.138
NVE18714	87.026	19.637	54.258	34.232	63.758	24.656	77.928	25.23
NVE18050	121.011	13.314	57.401	4.708	55.542	9.326	121.636	11.262
NVE14724	16.085	0	5.718	0	5.201	0.411	20.037	0.543
NVE12901	10.771	0.02	7.674	0.357	1.303	0	8.06	0.02
NVE24707	5.778	0.04	2.068	0.183	1.788	0	3.218	0.148
NVE18226	88.468	5.923	35.969	5.029	36.895	6.44	53.476	2.756
NVE8484	15.545	2.457	17.265	1.145	6.561	3.768	20.235	1.541
NVE12724	32.878	4.345	24.878	8.519	31.199	5.601	25.952	10.61
NVE14901	4.465	1.808	5.616	3.792	11.268	2.792	8.904	3.29
NVE19343	9.793	3.845	16.94	5.258	17.753	10.894	18.162	9.533
NVE13314	60.763	33.151	40.775	29.771	51.853	31.165	71.972	21.279
NVE1544	43.082	3.995	10.655	2.547	8.225	2.321	19.558	0.958
NVE16192	15.223	2.447	2.271	2.73	8.872	1.216	10.029	3.408
NVE24622	30.24	4.285	8.85	4.424	10.897	1.79	29.732	2.47
NVE7869	123.584	3.406	72.243	2.556	43.266	1.25	77.356	0.563
NVE22433	44.562	0.19	15.876	1.429	13.912	1.773	35.168	0.119
NVE8017	261.98	2.387	104.218	6.009	51.71	3.1	149.994	1.847
NVE1827	282.324	18.778	99.199	2.052	114.727	12.016	245.782	5.769
NVE4374	8.326	0.17	2.96	0	2.13	0	0.875	0.929
NVE20334	21.888	12.076	14.142	4.168	18.172	8.461	18.891	8.555
NVE7106	143.993	17.09	49.047	11.716	45.767	11.33	119.439	10.126
NVE11657	303.286	5.613	213.545	1.695	479	4.042	149.515	0.316
NVE13104	76.745	0	9.185	0.22	13.94	0	83.344	0
NVE25588	6.28	1.079	8.516	4.104	8.102	0.462	6.103	4.189
NVE9826	34.216	1.938	11.598	3.087	17.734	1.679	47.009	0.059
NVE23256	5.405	0.859	2.656	0	1.531	0.043	3.905	0.346
NVE6692	55.255	0.559	23.135	0.11	26.359	0.48	44.458	1.373
NVE2501	120.844	19.078	103.589	20.766	220.116	18.216	100.329	17.663
NVE17415	359.211	3.526	143.127	3.499	118.521	0.848	201.574	0.504
NVE3007	1058.34	8.72	389.985	1.127	288.553	3.194	596.246	1.146
NVE10026	78.534	7.351	73.449	12.669	200.413	10.791	61.339	12.329
NVE16074	744.621	26.699	456.601	11.725	408.339	14.807	451.824	6.569
NVE6368	663.977	5.314	202.089	2.116	104.647	5.669	363.367	1.788
NVE16645	504.928	19.707	256.428	17.111	486.427	12.735	228.245	19.787
NVE143	404.416	5.953	168.543	9.224	188.736	5.318	270.89	3.388
NVE8297	78.225	4.235	32.472	3.224	35.592	3.297	71.555	4.465
NVE11918	2011.17	142.182	789.074	94.095	350.619	165.126	1668.41	133.708
NVE1558	137.958	1.758	36.101	0.202	25.912	0.608	84.479	0.217
NVE14177	163.334	55.185	93.806	56.886	102.204	34.882	124.615	53.582
NVE19514	57.687	4.635	23.561	2.217	21.804	1.679	50.779	1.749
NVE2656	87.026	0	121.919	0	203.561	0	83.583	1.709
NVE25056	3.204	1.438	6.661	0.449	3.3	2.278	5.04	1.689
NVE10954	62.809	13.984	33.242	18.321	26.416	18.43	49.446	19.224
NVE22206	67.956	1.428	35.128	0.293	22.641	0.223	50.998	0.375
NVE16813	149.089	18.848	78.984	18.421	82.539	19.287	91.914	28.036
NVE19128	13.756	0.42	6.934	0.202	9.785	0.488	7.217	0.583
NVE20965	129.478	16.55	85.219	4.177	109.269	6.003	155.284	2.647
NVE10535	33.084	0.699	14.73	0.311	9.338	0.531	27.597	0.04
NVE16294	22.262	5.124	20.539	6.522	11.192	8.581	30.388	6.638
NVE11735	58.099	10.847	70.114	8.977	39.425	10.2	66.629	7.893
NVE12805	211.151	39.943	90.227	24.696	72.535	21.436	115.565	31.147
NVE9419	165.483	8.31	80.748	6.852	58.585	6.774	107.483	4.139
NVE14766	28.014	9.938	17.934	13.484	41.174	12.033	22.213	7.725
NVE10216	111.566	48.043	63.778	27.637	67.752	34.625	94.81	32.422
NVE1029	6.511	0	3.498	0.082	2.491	0.206	3.937	0.198
NVE1954	250.708	71.616	150.011	76.525	158.088	67.871	198.659	61.534
NVE12661	21.464	0.38	7.188	0.165	8.739	2.013	21.88	0.415
NVE15841	37.742	4.964	68.248	6.339	86.59	5.318	109.327	1.413
NVE13855	33.74	7.691	27.869	9.115	23.288	5.515	37.314	12.388
NVE18960	989.409	14.123	490.381	6.376	265.103	12.487	715.518	5.493
NVE14713	9.304	4.864	6.012	4.205	7.436	1.953	7.706	3.339
NVE12468	19.212	12.455	11.446	10.534	23.887	4.753	31.346	3.764
NVE10615	71.456	16.081	24.28	4.864	10.859	5.952	36.585	8.525
NVE249	320.478	2.357	119.85	0.65	48.591	0.985	174.102	0.346
NVE14954	23.072	3.086	18.086	2.189	11.953	2.055	28.535	1.936
NVE15383	10.629	1.229	5.89	2.556	9.756	3.323	17.652	1.828
NVE13520	104.321	34.2	58.323	37.631	97.002	47.797	94.278	41.599
NVE4463	44.009	13.684	17.508	10.791	18.314	5.875	41.854	11.321
NVE11517	275.569	28.596	128.275	54.22	106.445	20.357	138.07	34.674
NVE9548	220.506	42.001	100.223	24.513	110.752	28.253	118.845	44.622
NVE18974	88.185	0.729	34.631	0.055	8.416	0.385	44.187	0
NVE5197	61.741	17.37	28.944	32.043	31.475	16.632	48.342	10.758
NVE17949	14.888	8.67	14.213	9.582	17.734	6.226	16.517	5.937
NVE22453	10.539	1.249	8.131	1.319	9.062	2.758	10.112	2.746
NVE2639	5.945	0	3.112	0.037	18.78	0.206	1.343	0.059
NVE11003	121.937	2.207	49.118	3.234	37.066	3.169	81.053	2.213
NVE21621	25.44	7.991	35.503	14.089	44.759	24.596	41.323	6.945
NVE8701	10.14	0.829	2.322	1.786	5.905	0.779	19.995	1.877
NVE25409	4.491	0.679	5.819	0.165	1.759	0.257	5.54	0.247
NVE3860	21.515	5.553	14.71	10.15	15.823	1.876	25.556	2.796
NVE9607	193.574	16.471	166.13	18.284	177.981	20.674	141.756	18.937
NVE24437	41.435	0.579	17.559	0.183	11.411	0.488	20.88	0.128
NVE12822	272.596	6.662	100.497	3.032	68.256	3.126	212.009	2.41
NVE14311	582.394	8.23	281.418	3.527	189.82	3.083	323.294	1.432
NVE2177	353.073	1.938	158.831	1.127	118.835	0.548	280.836	1.008
NVE25816	351.001	3.256	273.298	1.246	272.406	0.608	297.873	0.474
NVE12267	152.563	10.348	74.453	6.119	99.008	3.186	84.302	2.786
NVE23043	107.345	3.875	42.417	2.189	15.661	0	123.5	0
NVE7252	89.291	21.954	73.936	12.944	59.736	17.257	54.507	15.924
NVE15667	19.173	5.004	7.847	3.747	11.82	3.974	9.466	3.556
NVE2446	264.116	166.594	323.724	150.87	347.347	172.868	345.465	143.843
NVE6089	6.679	0.919	7.076	0.834	4.279	1.019	8.842	1.106
NVE20605	209.221	93.68	189.751	92.986	150.338	88.751	220.945	86.211
NVE6557	4515.5	38.754	2255.47	3.82	1700.56	7.905	3030.4	4.515
NVE547	163.372	1.239	39.812	0.22	40.794	0.694	79.532	0.277
NVE16883	54.625	19.487	61.497	18.229	75.73	16.375	40.032	18.187
NVE10072	10.269	0	2.768	0.769	14.226	0	3.051	0.563
NVE1551	8.712	3.396	6.519	3.948	5.363	3.606	9.633	3.033
NVE25049	240.477	12.735	121.432	14.849	117.038	13.489	146.661	15.312
NVE3563	45.038	13.984	28.883	11.047	40.623	13.394	30.18	14.245
NVE15582	3.732	0	0	0	1.236	0	2.801	0
NVE23189	142.552	67.87	144.952	67.722	204.854	74.911	139.83	79.128
NVE14286	49.619	31.233	55.181	26.253	86.542	31.705	49.592	26.08
NVE17879	141.754	10.098	39.325	10.727	22.185	11.005	101.87	4.91
NVE11524	33.302	4.784	8.384	1.704	27.386	5.807	43.156	3.942
NVE24569	7.798	4.265	10.594	5.249	14.815	3.357	8.56	1.818
NVE9493	3.745	0.909	0.507	0.073	7.474	0.702	4.009	1.511
NVE21227	66.888	18.858	32.806	17.505	14.977	19.252	34.97	17.179
NVE21874	169.613	22.164	134.023	13.337	276.362	21.051	136.008	24.786
NVE22771	45.707	1.328	16.352	0.953	14.644	1.816	32.638	1.393
NVE13384	15.712	4.964	18.633	3.802	20.473	3.194	23.713	2.825
NVE14977	163.926	8.07	95.763	0	89.823	2.389	95.059	0
NVE4044	108.271	5.374	86.223	4.653	61.048	9.558	81.615	9.958
NVE11308	23.909	0	9.205	0.476	8.026	0.231	14.903	0.158
NVE8271	112.93	4.365	62.825	6.302	41.051	7.245	57.902	3.458
NVE17214	213.287	1.488	71.3	0.421	46.594	2.244	144.203	0.81
NVE20457	78.353	1.209	30.028	0.788	13.94	5.027	46.801	0.059
NVE4659	55.809	12.725	42.103	24.137	40.005	26.806	54.538	29.023
NVE20821	9.213	0.06	3.335	0	0.789	0.051	9.123	0
NVE23829	75.973	25.87	39.507	23.744	43.932	19.158	54.153	17.11
NVE21173	24.617	10.857	27.18	11.185	30.638	10.414	27.202	12.911
NVE8353	54.432	8.3	34.246	4.186	24.933	6.312	49.592	5.157
NVE19921	44.112	14.563	27.088	16.25	32.141	16.178	67.723	11.795
NVE13597	13.679	4.045	21.756	6.678	8.121	9.087	20.661	9.276
NVE9202	67.3	15.901	20.468	16.04	33.424	16.58	63.88	14.719
NVE10770	6.421	0.509	2.616	0.632	4.983	0.728	5.124	0.78
NVE4655	78.624	2.727	151.349	1.374	84.269	1.636	73.211	0.286
NVE10024	476.258	183.943	357.939	211.53	372.936	218.395	372.355	175.682
NVE6952	87.065	34.569	71.057	19.411	114.451	36.483	74.95	23.096
NVE25884	462.708	28.107	252.11	12.797	234.332	11.613	468.247	9.454
NVE10996	10.462	0.549	2.869	1.264	0.827	0.993	9.925	0.771
NVE350	789.955	7.212	282.31	4.241	210.131	5.738	430.882	1.778
NVE24735	34.473	8.36	20.904	13.686	41.555	13.66	36.449	9.8
NVE13938	176.086	2.277	185.595	12.87	270.571	13.72	135.227	9.493
NVE17685	92.302	37.506	70.712	20.876	51.463	26.729	101.797	33.963
NVE19333	32.028	18.718	35.432	20.711	58.053	17.505	30.055	22.029
NVE12196	171.788	19.757	74.686	21.536	122.543	18.747	102.474	21.773
NVE1277	98.608	11.486	58.546	1.979	78.811	1.97	103.734	3.102
NVE17661	86.383	1.398	30.789	1.621	33.577	0.505	59.527	0.464
NVE26200	83.436	5.484	58.648	3.27	43.418	1.91	46.29	0.909
NVE18328	34.615	10.538	15.035	9.234	8.977	6.466	19.985	8.545
NVE17286	1.544	0	4.309	0.22	2.434	0.257	8.529	0.059
NVE2762	153.708	14.493	72.233	3.398	82.596	5.627	197.357	3.764
NVE18224	228.485	71.715	144.121	51.563	179.313	78.593	194.993	76.965
NVE7575	157.08	6.642	70.499	6.715	54.611	7.699	101.214	1.195
NVE20918	36.622	5.633	40.947	11.945	27.862	21.881	32.336	20.33
NVE24380	24.205	6.313	12.916	5.102	13.113	4.162	14.267	6.095
NVE3804	6.653	1.269	4.998	0.311	1.854	0.942	6.748	1.749
NVE25172	57.16	0	38.058	0.366	78.935	1.019	30.513	0.375
NVE8933	99.843	5.663	23.662	2.812	40.822	5.695	116.158	5.562
NVE18531	209.08	2.827	113.403	3.206	72.022	1.91	148.931	1.116
NVE7	35.979	22.833	19.384	14.62	36.001	15.296	45.832	13.257
NVE19459	17.398	0.789	12.794	3.609	2.815	1.644	4.176	0.622
NVE5598	1.248	0	0.487	0.027	0.152	0	1.166	0
NVE5902	241.854	15.921	108.172	13.108	89.642	18.088	172.051	12.437
NVE7433	5.263	0.449	4.025	0	2.225	0	10.237	0.227
NVE18176	2.445	0	4.755	0.605	1.626	0.026	1.343	0.247
NVE18716	341.504	20.915	161.467	5.78	163.451	7.254	196.357	4.929
NVE6819	37.111	12.765	56.296	15.957	27.738	17.094	27.837	12.279
NVE14156	68.445	19.897	57.401	27.866	113.643	30.009	64.046	27.571
NVE16043	10.256	1.159	2.828	0.385	1.179	0.959	10.091	0.237
NVE10284	2211.25	757.577	2012.33	619.805	3729.09	559.198	2451.39	692.77
NVE22380	167.258	9.908	124.94	2.986	156.244	4.136	150.223	4.021
NVE12936	257.656	62.267	226.42	60.541	232.573	74.808	221.142	49.838
NVE13198	8.866	0	0.162	0	1.455	0	3.27	0
NVE19360	11.723	2.847	15.308	0.788	15.215	1.293	11.403	0.405
NVE10017	58.678	21.415	52.636	31.566	49.124	26.874	52.726	27.216
NVE3840	385.732	1.918	189.113	0.403	83.784	3.366	236.357	1.274
NVE23986	318.059	7.901	250.234	4.205	205.253	12.743	215.821	6.362
NVE19649	19.006	6.832	8.556	9.252	19.075	6.449	23.015	10.392
NVE22003	194.564	1.109	67.812	0.119	24.153	0.591	108.233	0
NVE21628	4.954	2.058	3.65	1.264	3.518	0.968	9.55	0.81
NVE21250	201.423	0.809	69.303	2.565	383.948	0.659	57.579	3.28
NVE15370	28.31	2.986	7.421	3.289	6.628	0.411	16.142	4.248
NVE12944	31.076	4.834	19.83	7.548	14.482	6.235	22.224	10.353
NVE15534	4.208	0.809	3.994	0.44	4.336	1.816	3.593	1.62
NVE1411	8.171	1.308	1.075	0.211	7.113	1.867	18.422	1.136
NVE22902	18.298	14.423	29.157	1.008	9.519	2.681	55.84	1.403
NVE8050	35.168	16.73	36.162	18.98	46.3	18.935	39.594	15.272
NVE22529	39.543	13.534	39.305	15.939	56.123	20.16	47.311	22.197
NVE20102	117.266	4.625	54.005	1.053	48.496	4.059	77.751	2.578
NVE4049	4.182	0	1.896	0.128	0	0	0.614	0.227
NVE15372	150.53	61.857	57.005	23.148	46.718	17.077	105.63	16.181
NVE19038	11.465	0.11	3.467	0	4.517	0.103	5.238	0.138
NVE2210	14.271	0	3.356	0	3.271	0.471	8.894	1.235
NVE7121	713.248	5.454	251.907	5.899	305.878	3.374	432.402	1.205
NVE23990	489.474	115.654	299.22	155.881	190.562	177.047	320.399	117.21
NVE4763	32.736	6.662	12.784	5.615	15.119	5.404	28.066	4.416
NVE16351	47.856	18.998	41.13	17.505	95.443	25.093	57.298	14.561
NVE25475	11.658	2.727	2.393	4.617	7.522	2.903	12.861	1.857
NVE19362	133.235	5.613	114.528	8.134	120.214	7.716	84.468	7.686
NVE21661	19.688	0.469	3.234	0	3.756	0	6.54	0
NVE10136	381.64	3.136	221.828	0.715	162.947	1.422	263.049	0
NVE4856	140.004	43.798	173.794	77.734	186.035	45.707	158.106	66.009
NVE3707	80.541	12.206	53.021	11.414	37.342	13.994	61.453	9.74
NVE2242	128.487	11.626	59.347	8.684	51.634	8.992	73.784	15.164
NVE17822	47.65	4.535	33.577	1.869	37.076	4.667	47.103	2.835
NVE19278	32.479	1.508	29.4	3.444	15.766	2.501	17.433	2.213
NVE5243	240.864	34.789	177.13	36.669	137.815	21.008	187.963	34.951
NVE13785	150.813	38.465	181.438	44.043	132.661	41.399	83.365	39.771
NVE14320	16.227	6.552	25.842	12.705	31.447	7.828	27.608	12.625
NVE21075	22.596	3.286	17.873	2.171	11.268	2.783	44.239	2.865
NVE3768	74.905	1.928	13.179	0	32.388	4.094	32.148	0.603
NVE19173	75.96	9.948	57.512	12.037	40.081	6.671	45.166	8.97
NVE17360	203.07	3.206	64.984	1.603	27.814	2.295	127.728	1.383
NVE22147	58.73	0.649	17.904	0.165	14.473	0.206	39.407	0.178
NVE15435	8455.28	1807.66	5561.98	1267.07	8908.83	1059.29	6320	1522.78
NVE16317	472.925	5.184	120.661	1.255	93.389	2.338	198.523	4.189
NVE23372	28.297	1.418	8.141	0	7.931	0.223	21.099	0
NVE8516	16.548	10.518	17.833	5.386	19.009	9.421	26.754	6.757
NVE7341	15.043	7.951	17.67	14.959	25.722	10.457	20.12	5.038
NVE5548	79.82	1.388	32.37	0.284	18.134	0.702	45.676	0.771
NVE6187	13.203	0.25	4.552	1.42	1.398	0	10.81	0.099
NVE21235	183.292	79.806	179.167	122.611	348.603	120.07	204.699	81.311
NVE23364	31.681	7.871	28.082	6.183	19.817	10.757	25.067	7.379
NVE8917	56.709	13.784	73.774	14.913	87.521	18.336	83.385	30.545
NVE2155	19.263	2.986	7.614	0.788	11.363	0.283	27.056	0.366
NVE3448	33.393	14.053	59.814	11.606	71.993	7.485	70.586	6.125
NVE2685	54.046	25.69	37.764	15.435	35.783	17.891	53.643	19.125
NVE3506	153.297	3.486	76.318	1.438	168.491	5.395	94.153	4.515
NVE10051	2.664	1.958	17.123	1.227	2.672	2.604	4.905	0.78
NVE1326	208.166	74.352	140.511	71.295	105.541	62.467	163.428	83.87
NVE23501	60.698	4.345	27.829	0.916	14.653	2.201	51.362	1.432
NVE23534	46.132	5.124	25.325	0	6.609	4.419	25.785	0.938
NVE12677	90.295	33.99	76.359	29.02	44.293	36.201	77.814	36.442
NVE4951	49.812	20.026	34.449	9.627	21.738	7.211	37.064	12.082
NVE22839	14.438	1.149	4.866	1.347	5.639	1.507	13.361	1.314
NVE23935	26.971	11.077	18.573	5.322	23.858	5.986	24.129	7.794
NVE3326	36.159	8.85	26.876	6.962	21.709	11.656	20.943	6.935
NVE2689	50.52	5.504	19.171	6.742	35.716	4.488	20.755	3.043
NVE1663	895.305	11.926	652.932	6.156	925.328	8.607	504.988	2.776
NVE24425	17.951	0.3	6.154	1.759	1.921	0.069	8.362	0.119
NVE9906	140.802	24.311	77.312	17.973	92.828	24.339	105.099	21.674
NVE13099	42.078	16.081	35.858	17.771	29.839	12.007	24.962	17.633
NVE13077	17.205	5.444	9.976	6.641	6.19	4.145	17.371	7.458
NVE8325	1269.93	12.815	453.611	3.398	258.628	33.306	944.721	5.927
NVE11506	14.322	7.741	6.742	3.353	21.034	10.688	21.463	4.347
NVE24287	307.79	2.207	110.3	0	77.822	1.182	163.282	0
NVE20361	15.802	3.256	7.208	2.858	6.095	0.728	14.507	1.077
NVE10706	5.906	0.809	5.262	0.641	6.504	0	2.312	0
NVE12347	164.234	35.099	85.767	24.934	62.018	31.662	151.389	44.444
NVE1103	17.436	7.701	19.911	6.165	14.492	7.793	9.779	9.335
NVE1248	137.997	25.3	33.749	27.307	27.985	20.289	71.732	23.709
NVE5728	481.804	2.627	143.999	0.586	115.145	1.096	390.985	0
NVE14203	25.492	0.949	6.083	1.768	1.968	0.831	21.182	0
NVE1041	3.204	0.16	0.963	0.11	0.884	0	3.666	0
NVE2168	29.944	6.103	26.257	4.003	38.055	2.449	37.345	1.857
NVE18513	0.463	0	1.592	0	0.456	0	3.27	0
NVE19787	42.915	4.774	32.38	1.337	52.69	0.411	28.993	0
NVE24400	7.772	2.917	17.194	6.495	29.478	1.841	30.774	6.806
NVE6318	48.924	8.37	30.089	4.827	47.203	8.573	39.407	8.515
NVE10048	23.253	6.013	14.203	8.831	25.931	10.251	25.254	9.207
NVE14985	8.802	4.235	8.769	2.647	7.056	2.723	12.986	5.186
NVE10741	5.971	0.31	4.998	0.733	7.731	0.48	8.904	0.593
NVE8574	4.787	1.618	5.9	0.421	1.759	0.891	3.905	0.771
NVE6039	13.228	6.462	8.881	2.776	8.91	3.349	10.435	6.075
NVE2343	514.978	229.639	274.748	125.716	227.495	96.835	299.05	91.466
NVE1127	25.054	2.008	14.507	3.747	2.387	0.325	12.059	1.64
[truncated: 617 more rows]

## Sheet: miR2022_DEGs
miR-2022 KD	Control_rep1	Control_rep2	Control_rep3	miR-2022_KD_rep1	miR-2022_KD_rep2	miR-2022_KD_rep3		DESeq2	sampleA	sampleB	baseMeanA	baseMeanB	baseMean	log2FoldChange	lfcSE	stat	pvalue	padj
NVE1	3.595	2.259	3.86	0.772	0.642	0.406		NVE24066	CTRL	miR-2022_KD	453.376	1815.52	1134.45	-1.99987	0.104448	-19.1471	1.02e-81	2.06e-77
NVE10030	2.089	1.792	2.111	0.844	0.52	0.406		NVE19354	CTRL	miR-2022_KD	860.806	3604	2232.41	-2.06682	0.125576	-16.4587	7.27e-61	7.32e-57
NVE10035	2.028	2.62	0.704	3.982	3.773	3.859		NVE9713	CTRL	miR-2022_KD	776.895	46.4908	411.693	4.0511	0.259272	15.6249	4.93e-55	3.31e-51
NVE10044	11.717	9.194	7.938	5.001	4.364	4.329		NVE19352	CTRL	miR-2022_KD	17820.3	5539.01	11679.7	1.68567	0.117133	14.3911	5.89e-47	2.97e-43
NVE10071	11.912	6.438	7.348	23.071	34.577	11.603		NVE47	CTRL	miR-2022_KD	12588	3040.11	7814.04	2.0492	0.142603	14.37	7.98e-47	3.22e-43
NVE10079	4.384	4.373	5.258	1.688	0.714	1.366		NVE979	CTRL	miR-2022_KD	928.441	89.7813	509.111	3.37241	0.235382	14.3274	1.48e-46	4.95e-43
NVE10137	6.74	7.86	7.255	3.91	2.417	4.219		NVE4959	CTRL	miR-2022_KD	1946.49	235.556	1091.02	3.04009	0.22103	13.7542	4.81e-43	1.38e-39
NVE10139	3.319	2.766	3.374	1.019	0.816	1.32		NVE21053	CTRL	miR-2022_KD	124.563	532.065	328.314	-2.0946	0.157256	-13.3196	1.78e-40	4.48e-37
NVE10147	106.819	89.951	91.677	45.308	38.962	51.518		NVE21878	CTRL	miR-2022_KD	2271.54	736.74	1504.14	1.62205	0.122658	13.2242	6.36e-40	1.42e-36
NVE1025	5.347	6.262	6.334	1.904	1.468	1.274		NVE22714	CTRL	miR-2022_KD	611.665	78.7071	345.186	2.95135	0.223894	13.1819	1.12e-39	2.25e-36
NVE10250	27.163	36.133	38.521	11.566	7.872	9.988		NVE21548	CTRL	miR-2022_KD	523.659	122.607	323.133	2.0959	0.159154	13.169	1.32e-39	2.42e-36
NVE10252	4.128	5.21	4.668	1.327	0.642	0.978		NVE4260	CTRL	miR-2022_KD	807.134	208.801	507.967	1.94737	0.148251	13.1356	2.06e-39	3.46e-36
NVE10325	28.617	28.029	19.83	10.99	11.94	10.21		NVE13277	CTRL	miR-2022_KD	2255.45	880.488	1567.97	1.35755	0.103572	13.1073	2.99e-39	4.64e-36
NVE10346	2.048	1.422	2.298	1.101	0.714	1.006		NVE16548	CTRL	miR-2022_KD	5641.48	1614.99	3628.24	1.80397	0.142644	12.6467	1.17e-36	1.68e-33
NVE10351	2.622	2.571	1.697	1.029	0.948	1.412		NVE20412	CTRL	miR-2022_KD	59611.4	20122.6	39867	1.56674	0.124947	12.5393	4.55e-36	6.11e-33
NVE10372	8.819	7.626	6.437	14.87	16.866	16.625		NVE15125	CTRL	miR-2022_KD	1689.08	3979.46	2834.27	-1.23689	0.0999783	-12.3716	3.72e-35	4.69e-32
NVE10382	2.376	4.159	2.37	6.442	6.618	9.979		NVE10570	CTRL	miR-2022_KD	1645.21	3561.51	2603.36	-1.11358	0.0919087	-12.1162	8.67e-34	1.03e-30
NVE10403	3.124	3.35	3.612	1.667	1.162	1.726		NVE25664	CTRL	miR-2022_KD	103.136	427.91	265.523	-2.0443	0.169538	-12.0581	1.76e-33	1.97e-30
NVE10443	4.015	3.866	4.595	2.068	1.825	1.975		NVE21611	CTRL	miR-2022_KD	579.719	122.187	350.953	2.25441	0.190142	11.8564	1.99e-32	2.11e-29
NVE1047	7.323	7.382	6.717	3.149	2.621	3.277		NVE25276	CTRL	miR-2022_KD	867.748	246.793	557.271	1.81372	0.157289	11.5311	9.19e-31	9.26e-28
NVE1048	10.785	10.927	11.209	5.979	3.671	4.357		NVE22451	CTRL	miR-2022_KD	1091.42	382.983	737.203	1.51064	0.13217	11.4295	2.98e-30	2.85e-27
NVE10570	50.004	45.2	43.489	100.66	100.551	96.584		NVE9672	CTRL	miR-2022_KD	351.795	71.3846	211.59	2.28936	0.200561	11.4148	3.53e-30	3.23e-27
NVE10644	3.134	3.224	4.098	1.729	1.173	1.495		NVE11038	CTRL	miR-2022_KD	264.933	34.1792	149.556	2.94361	0.25808	11.4058	3.91e-30	3.42e-27
NVE10746	28.269	22.332	25.688	16.712	12.257	8.096		NVE1495	CTRL	miR-2022_KD	2416.44	625.752	1521.1	1.94636	0.172937	11.2547	2.2e-29	1.84e-26
NVE10774	2.96	2.63	2.391	1.173	0.765	0.711		NVE12349	CTRL	miR-2022_KD	847.81	327.962	587.886	1.37013	0.126116	10.8641	1.71e-27	1.38e-24
NVE10838	1.741	2.298	2.494	1.08	0.581	0.609		NVE19483	CTRL	miR-2022_KD	1412.51	454.22	933.363	1.63308	0.150616	10.8427	2.16e-27	1.67e-24
NVE10859	16.337	19.167	19.861	8.819	6.801	9.896		NVE13429	CTRL	miR-2022_KD	705.356	1818.24	1261.8	-1.3668	0.126578	-10.7981	3.52e-27	2.62e-24
NVE10874	1.485	1.656	1.221	0.617	0.387	0.637		NVE4185	CTRL	miR-2022_KD	435.231	109.089	272.16	1.98875	0.184816	10.7607	5.28e-27	3.8e-24
NVE10891	4.036	3	3.798	1.904	1.366	1.44		NVE24916	CTRL	miR-2022_KD	1962.17	4182.41	3072.29	-1.09162	0.101523	-10.7524	5.78e-27	4.01e-24
NVE10897	10.867	13.518	11.354	7.512	3.814	4.025		NVE20932	CTRL	miR-2022_KD	1132.42	460.845	796.634	1.29695	0.12088	10.7293	7.42e-27	4.98e-24
NVE10898	53.343	73.726	67.438	20.437	10.758	16.025		NVE2081	CTRL	miR-2022_KD	437.735	82.3519	260.043	2.39621	0.224244	10.6857	1.19e-26	7.71e-24
NVE10982	1.229	1.159	0.58	3.221	3.008	3.443		NVE857	CTRL	miR-2022_KD	3271.11	1613.21	2442.16	1.02064	0.0960852	10.6223	2.35e-26	1.48e-23
NVE1100	3.011	3.058	2.111	1.276	0.816	1.265		NVE3580	CTRL	miR-2022_KD	842.681	233.153	537.917	1.85803	0.177363	10.4758	1.12e-25	6.81e-23
NVE1101	8.44	6.671	6.21	3.334	1.917	1.939		NVE12748	CTRL	miR-2022_KD	315.708	65.3428	190.525	2.26156	0.216981	10.4228	1.95e-25	1.16e-22
NVE1102	17.412	13.255	13.889	9.086	5.853	4.874		NVE18772	CTRL	miR-2022_KD	765.94	301.816	533.878	1.34141	0.130726	10.2612	1.05e-24	6.06e-22
NVE11028	2.704	3.38	4.098	1.06	1.336	1.449		NVE1346	CTRL	miR-2022_KD	518.089	117.047	317.568	2.14641	0.209268	10.2568	1.1e-24	6.17e-22
NVE11038	9.28	11.599	11.033	1.677	0.959	1.449		NVE20097	CTRL	miR-2022_KD	996.957	2086.39	1541.67	-1.06467	0.104329	-10.2049	1.88e-24	1.03e-21
NVE11047	2.673	4.159	2.515	0.967	0.714	1.745		NVE11749	CTRL	miR-2022_KD	277.842	62.9351	170.389	2.13126	0.209022	10.1964	2.06e-24	1.09e-21
NVE11058	0.994	1.597	1.677	0.165	0	0.212		NVE14462	CTRL	miR-2022_KD	1376.28	541.258	958.768	1.34796	0.132363	10.1839	2.34e-24	1.21e-21
NVE11174	1.536	1.159	1.521	0.401	0.214	0.397		NVE26158	CTRL	miR-2022_KD	152.869	507.299	330.084	-1.72464	0.172016	-10.0261	1.17e-23	5.89e-21
NVE11214	8.153	11.181	11.695	4.25	3.65	4.265		NVE15494	CTRL	miR-2022_KD	2582.05	1291.72	1936.89	0.998642	0.0997705	10.0094	1.39e-23	6.81e-21
NVE11268	9.044	3.974	5.454	3.458	2.906	1.809		NVE1276	CTRL	miR-2022_KD	458.177	117.048	287.613	1.96106	0.196114	9.99961	1.53e-23	7.34e-21
NVE11292	4.087	4.509	4.709	10.105	10.819	10.403		NVE12529	CTRL	miR-2022_KD	275.393	46.3169	160.855	2.57889	0.262267	9.83307	8.11e-23	3.8e-20
NVE1131	4.169	4.607	2.443	13.316	9.871	8.271		NVE20135	CTRL	miR-2022_KD	751.082	1710.69	1230.89	-1.18718	0.121127	-9.80112	1.11e-22	5.1e-20
NVE11310	2.54	3.438	3.954	0.916	0.612	0.572		NVE6946	CTRL	miR-2022_KD	851.215	96.7183	473.967	3.12777	0.320853	9.74827	1.88e-22	8.4e-20
NVE11384	3.124	4.889	3.519	0.885	0.867	1.292		NVE12369	CTRL	miR-2022_KD	337.522	73.2729	205.397	2.20473	0.226819	9.7202	2.47e-22	1.08e-19
NVE11430	26.518	31	18.071	10.208	12.206	9.942		NVE18903	CTRL	miR-2022_KD	2391.57	4132.29	3261.93	-0.788972	0.0813353	-9.70023	3.01e-22	1.29e-19
NVE11448	9.638	8.434	9.046	4.836	4.089	3.619		NVE10252	CTRL	miR-2022_KD	797.461	169.526	483.493	2.22869	0.230467	9.67032	4.03e-22	1.69e-19
NVE11461	11.554	12.895	15.224	4.826	4.028	5.723		NVE2418	CTRL	miR-2022_KD	1139.67	506.78	823.226	1.16829	0.1214	9.62349	6.36e-22	2.62e-19
NVE11464	3.841	4.373	3.705	1.204	0.693	1.108		NVE8274	CTRL	miR-2022_KD	266.379	842.995	554.687	-1.66018	0.174036	-9.53931	1.44e-21	5.79e-19
NVE11489	2.407	1.86	1.635	0.412	0.51	0.628		NVE18231	CTRL	miR-2022_KD	188.659	21.86	105.26	3.08139	0.32349	9.52547	1.64e-21	6.49e-19
NVE1149	1.885	2.026	1.138	0.535	0.571	1.034		NVE17253	CTRL	miR-2022_KD	743.601	1628.64	1186.12	-1.1317	0.118943	-9.51461	1.82e-21	7.06e-19
NVE11521	4.486	5.308	4.337	0.813	1.499	1.145		NVE11748	CTRL	miR-2022_KD	7247.16	3211.18	5229.17	1.17382	0.124124	9.45681	3.17e-21	1.21e-18
NVE11525	2.407	3.243	3.912	1.338	0.765	1.625		NVE2716	CTRL	miR-2022_KD	397.784	127.711	262.748	1.64411	0.175029	9.39335	5.81e-21	2.17e-18
NVE11530	4.712	3.467	4.626	8.757	7.78	10.68		NVE21518	CTRL	miR-2022_KD	173.018	23.3225	98.1701	2.87233	0.306203	9.38049	6.57e-21	2.37e-18
NVE11581	1.659	2.123	2.194	0.288	0.632	0.249		NVE10898	CTRL	miR-2022_KD	1834.25	448.467	1141.36	2.03013	0.216429	9.38009	6.59e-21	2.37e-18
NVE11583	6.197	6.477	4.161	2.47	2.549	3.12		NVE17701	CTRL	miR-2022_KD	439.807	130.148	284.977	1.75476	0.187497	9.35885	8.06e-21	2.85e-18
NVE11584	0.297	0.205	0.176	0.792	0.54	0.388		NVE5393	CTRL	miR-2022_KD	1308	667.965	987.982	0.969004	0.105195	9.21154	3.21e-20	1.12e-17
NVE11628	2.755	1.695	2.474	1.091	0.775	0.738		NVE2727	CTRL	miR-2022_KD	550.907	1088.88	819.895	-0.981842	0.106692	-9.2026	3.49e-20	1.19e-17
NVE11657	15.067	14.453	13.444	6.627	4.854	5.677		NVE13457	CTRL	miR-2022_KD	3438.56	1769.29	2603.92	0.958807	0.10437	9.18664	4.05e-20	1.36e-17
NVE11724	2.868	3.808	3.56	1.111	1.162	1.209		NVE8182	CTRL	miR-2022_KD	252.624	64.6238	158.624	1.96397	0.214057	9.17501	4.52e-20	1.49e-17
NVE11735	12.26	12.408	12.057	4.878	5.608	6.157		NVE478	CTRL	miR-2022_KD	2786.39	842.933	1814.66	1.72561	0.18908	9.12636	7.08e-20	2.3e-17
NVE11748	109.246	113.511	110.41	57.204	41.919	47.401		NVE17591	CTRL	miR-2022_KD	11714.1	5141.84	8427.96	1.18779	0.130587	9.0958	9.39e-20	2.99e-17
NVE11749	1.833	1.948	2.029	0.525	0.387	0.397		NVE20233	CTRL	miR-2022_KD	859.068	375.963	617.516	1.19167	0.131032	9.09445	9.51e-20	2.99e-17
NVE11760	33.944	28.984	26.568	13.295	13.725	14.16		NVE10250	CTRL	miR-2022_KD	776.803	226.008	501.406	1.77765	0.195706	9.0833	1.05e-19	3.26e-17
NVE1179	5.459	3.389	1.49	7.533	6.506	8.225		NVE19182	CTRL	miR-2022_KD	835.81	272.351	554.08	1.61844	0.17875	9.05425	1.38e-19	4.2e-17
NVE11888	7.989	9.525	8.859	3.921	4.405	4.385		NVE5945	CTRL	miR-2022_KD	2177.33	4326.49	3251.91	-0.990399	0.109418	-9.05153	1.41e-19	4.24e-17
NVE11889	5.265	4.003	5.123	2.634	2.294	1.486		NVE22741	CTRL	miR-2022_KD	226.329	60.49	143.41	1.90709	0.211054	9.03604	1.62e-19	4.76e-17
NVE11912	82.227	75.537	107.192	44.351	40.471	31.57		NVE13696	CTRL	miR-2022_KD	4309.91	2297.96	3303.93	0.906986	0.10038	9.03554	1.63e-19	4.76e-17
NVE11913	4.384	2.746	4.036	1.204	1.458	1.459		NVE1806	CTRL	miR-2022_KD	1059.81	429.779	744.792	1.30001	0.144948	8.96883	3e-19	8.62e-17
NVE11931	6.402	8.502	4.699	1.626	3.508	1.246		NVE18259	CTRL	miR-2022_KD	1260.1	492.063	876.083	1.35864	0.151783	8.95115	3.52e-19	9.98e-17
NVE12007	2.438	1.587	2.474	0.587	0.857	0.831		NVE9339	CTRL	miR-2022_KD	660.389	251.126	455.758	1.3958	0.156709	8.90697	5.24e-19	1.47e-16
NVE12029	8.931	9.749	13.465	2.84	3.294	2.446		NVE21104	CTRL	miR-2022_KD	1176.2	629.587	902.891	0.901555	0.101361	8.89448	5.87e-19	1.62e-16
NVE12033	7.805	6.311	11.343	2.696	3.355	2.594		NVE24372	CTRL	miR-2022_KD	157.882	29.4823	93.6822	2.41517	0.273375	8.83464	1e-18	2.71e-16
NVE12034	3.554	3.321	2.618	1.327	1.417	1.071		NVE7082	CTRL	miR-2022_KD	3546.26	1313.57	2429.92	1.43161	0.162052	8.83429	1.01e-18	2.71e-16
NVE12035	19.604	17.647	21.776	6.802	7.25	5.492		NVE12183	CTRL	miR-2022_KD	1274.53	538.917	906.726	1.24286	0.140732	8.8314	1.03e-18	2.74e-16
NVE12038	5.787	6.506	2.66	1.544	3.243	2.197		NVE893	CTRL	miR-2022_KD	417.457	74.6013	246.029	2.48358	0.282412	8.79418	1.44e-18	3.77e-16
NVE12047	1.68	2.074	1.397	0.7	0.489	0.517		NVE8568	CTRL	miR-2022_KD	185.324	33.4426	109.383	2.47508	0.281879	8.78065	1.63e-18	4.2e-16
NVE12065	1.588	1.519	1.594	0.587	0.051	0.231		NVE24215	CTRL	miR-2022_KD	597.376	241.809	419.592	1.30152	0.148658	8.75511	2.04e-18	5.2e-16
NVE12069	2.981	2.766	2.391	1.255	1.224	0.48		NVE4324	CTRL	miR-2022_KD	305.37	99.5568	202.463	1.61655	0.185149	8.73104	2.52e-18	6.35e-16
NVE12167	1.915	1.198	1.573	0.7	0.704	0.858		NVE16799	CTRL	miR-2022_KD	725.061	181.728	453.394	1.99435	0.23012	8.66655	4.45e-18	1.11e-15
NVE12183	6.412	7.207	5.713	2.593	3.079	2.437		NVE8330	CTRL	miR-2022_KD	132.854	21.532	77.1929	2.63582	0.304282	8.66242	4.62e-18	1.13e-15
NVE12188	1.168	1.198	0.631	0.093	0	0		NVE6265	CTRL	miR-2022_KD	154.693	31.417	93.055	2.29952	0.26557	8.65881	4.77e-18	1.16e-15
NVE12191	0.563	1.188	0.921	1.914	2.294	3.24		NVE11364	CTRL	miR-2022_KD	2006.86	1173.26	1590.06	0.77487	0.0897716	8.63158	6.05e-18	1.45e-15
NVE12214	2.95	4.412	3.664	1.07	1.703	1.246		NVE11431	CTRL	miR-2022_KD	4769.89	2650.02	3709.95	0.848554	0.0985411	8.61117	7.23e-18	1.71e-15
NVE12265	29.969	34.974	36.348	10.64	13.419	12.019		NVE24527	CTRL	miR-2022_KD	515.006	208.384	361.695	1.30123	0.151557	8.58574	9.03e-18	2.11e-15
NVE12267	2.827	6.71	11.695	1.307	2.743	2.169		NVE12545	CTRL	miR-2022_KD	651.082	210.805	430.944	1.62768	0.189637	8.58312	9.23e-18	2.14e-15
NVE12276	2.008	1.529	1.604	4.61	3.11	3.369		NVE12265	CTRL	miR-2022_KD	436.015	156.458	296.236	1.48089	0.172602	8.57977	9.51e-18	2.18e-15
NVE12324	12.189	13.07	11.147	4.919	4.487	7.209		NVE21065	CTRL	miR-2022_KD	504.299	182.319	343.309	1.46165	0.170844	8.55546	1.17e-17	2.66e-15
NVE12349	26.876	25.39	28.845	10.002	11.002	10.108		NVE1642	CTRL	miR-2022_KD	822.32	305.996	564.158	1.42643	0.167052	8.53886	1.36e-17	3.03e-15
NVE1235	3.278	3.039	1.811	1.183	1.285	0.655		NVE1791	CTRL	miR-2022_KD	975.441	430.077	702.759	1.17906	0.138259	8.52786	1.49e-17	3.3e-15
NVE12369	44.493	41.216	59.945	9.354	11.482	10.56		NVE1788	CTRL	miR-2022_KD	204.252	16.7808	110.516	3.61308	0.423772	8.526	1.52e-17	3.32e-15
NVE12376	2.878	2.055	2.225	0.936	0.765	1.163		NVE3895	CTRL	miR-2022_KD	817.868	412.768	615.318	0.984898	0.115556	8.52312	1.55e-17	3.36e-15
NVE12416	2.571	2.386	2.857	1.327	0.989	0.868		NVE9354	CTRL	miR-2022_KD	1933.2	4427.52	3180.36	-1.19479	0.140567	-8.4998	1.9e-17	4.07e-15
NVE12479	2.141	4.743	2.67	0.669	0.693	0.212		NVE22652	CTRL	miR-2022_KD	473.047	930.963	702.005	-0.977897	0.115566	-8.4618	2.63e-17	5.58e-15
NVE12481	1.588	1.743	1.615	0.638	0.846	0.526		NVE23222	CTRL	miR-2022_KD	1538.39	587.932	1063.16	1.38467	0.163733	8.45689	2.75e-17	5.76e-15
NVE12483	2.786	3.642	3.239	0.504	0.469	0.628		NVE15479	CTRL	miR-2022_KD	835.149	333.754	584.451	1.32196	0.156424	8.45113	2.88e-17	5.95e-15
NVE12502	8.266	8.931	9.035	3.849	4.497	4.108		NVE15974	CTRL	miR-2022_KD	974.607	1787.94	1381.27	-0.875099	0.103554	-8.45063	2.9e-17	5.95e-15
NVE12511	9.915	12.7	12.989	4.281	6.495	5.326		NVE2514	CTRL	miR-2022_KD	358.765	128.813	243.789	1.4715	0.174928	8.41203	4.03e-17	8.2e-15
NVE12529	4.916	5.298	6.386	0.689	1.264	0.822		NVE6505	CTRL	miR-2022_KD	854.037	1525.55	1189.79	-0.83615	0.0994192	-8.41035	4.09e-17	8.23e-15
NVE12530	2.223	2.873	4.782	0.556	0.459	0.618		NVE18884	CTRL	miR-2022_KD	287.557	755.601	521.579	-1.39062	0.16577	-8.38885	4.91e-17	9.79e-15
NVE12545	24.346	24.27	33.781	7.687	9.707	9.074		NVE3594	CTRL	miR-2022_KD	1414.63	726.716	1070.67	0.958866	0.11449	8.37513	5.52e-17	1.09e-14
NVE12566	3.37	2.737	3.384	1.369	1.662	1.135		NVE24622	CTRL	miR-2022_KD	188.431	36.4966	112.464	2.35073	0.281295	8.35683	6.44e-17	1.26e-14
NVE12578	2.663	1.85	2.184	0.936	1.519	0.812		NVE16364	CTRL	miR-2022_KD	3169.11	1510.5	2339.8	1.06936	0.128006	8.35398	6.6e-17	1.28e-14
NVE1258	6.729	8.833	2.97	1.749	2.274	0.849		NVE16413	CTRL	miR-2022_KD	5002.91	2333.37	3668.14	1.10021	0.132556	8.29992	1.04e-16	2e-14
NVE12583	8.46	4.227	3.891	2.675	2.233	1.505		NVE14200	CTRL	miR-2022_KD	865.08	1533.07	1199.08	-0.824772	0.0993868	-8.29861	1.05e-16	2e-14
NVE12587	2.714	1.724	1.304	0.978	0.398	0.249		NVE7488	CTRL	miR-2022_KD	115.133	9.22155	62.1773	3.66218	0.441397	8.29681	1.07e-16	2.01e-14
NVE12599	4.22	6.564	5.92	0.947	1.489	0.702		NVE22054	CTRL	miR-2022_KD	89.8118	390.154	239.983	-2.11855	0.255681	-8.28591	1.17e-16	2.19e-14
NVE12652	0.922	1.48	1.314	0.607	0.551	0.471		NVE21876	CTRL	miR-2022_KD	976.037	270.04	623.039	1.85264	0.224236	8.262	1.43e-16	2.65e-14
NVE12653	3.81	4.626	4.15	2.027	1.213	1.348		NVE22605	CTRL	miR-2022_KD	351.328	1035.5	693.412	-1.56039	0.189162	-8.24898	1.6e-16	2.93e-14
NVE12696	5.224	4.032	3.871	1.863	1.315	1.855		NVE264	CTRL	miR-2022_KD	355.034	81.3347	218.184	2.11222	0.25611	8.24731	1.62e-16	2.94e-14
NVE12736	2.018	2.035	2.06	4.291	3.793	4.745		NVE14933	CTRL	miR-2022_KD	1261.33	643.352	952.342	0.971703	0.117931	8.23961	1.73e-16	3.11e-14
NVE12743	6.043	6.827	7.038	1.842	2.774	1.062		NVE26126	CTRL	miR-2022_KD	1415.33	2701.53	2058.43	-0.933516	0.113317	-8.23812	1.75e-16	3.12e-14
NVE12748	7.231	8.911	8.89	2.089	1.54	1.523		NVE5265	CTRL	miR-2022_KD	167.558	35.4786	101.518	2.24124	0.272457	8.22604	1.94e-16	3.42e-14
NVE1276	2.397	2.737	2.639	0.823	0.51	0.628		NVE8939	CTRL	miR-2022_KD	1389.85	477.732	933.789	1.54084	0.187374	8.22332	1.98e-16	3.47e-14
NVE1277	12.486	18.125	15.938	8.253	2.988	4.385		NVE21880	CTRL	miR-2022_KD	400.957	136.463	268.71	1.55423	0.189347	8.20836	2.24e-16	3.89e-14
NVE1279	10.447	11.989	9.315	4.075	4.507	3.019		NVE21377	CTRL	miR-2022_KD	1733.97	986.972	1360.47	0.811749	0.0989475	8.20383	2.33e-16	4.01e-14
NVE1280	5.695	6.077	4.823	1.842	2.641	0.794		NVE25498	CTRL	miR-2022_KD	266.75	77.336	172.043	1.77919	0.21698	8.19981	2.41e-16	4.11e-14
NVE1281	8.768	9.983	7.607	4.209	4.313	3.859		NVE11950	CTRL	miR-2022_KD	1043.39	1868.49	1455.94	-0.839769	0.102702	-8.17677	2.92e-16	4.93e-14
NVE12825	12.967	11.483	15.897	5.763	6.883	4.219		NVE18968	CTRL	miR-2022_KD	192.806	44.8905	118.848	2.10743	0.257945	8.17006	3.08e-16	5.17e-14
NVE12869	1.803	0.935	1.532	0.381	0.306	0.452		NVE20281	CTRL	miR-2022_KD	272.452	80.3132	176.382	1.76596	0.216265	8.1657	3.2e-16	5.31e-14
NVE12886	2.643	3.204	3.591	8.037	9.31	8.843		NVE20970	CTRL	miR-2022_KD	5314.17	8743.21	7028.69	-0.718373	0.087982	-8.165	3.21e-16	5.31e-14
NVE12891	3.954	4.49	4.657	1.389	1.723	1.819		NVE6395	CTRL	miR-2022_KD	397.095	127.178	262.136	1.64329	0.201325	8.16239	3.28e-16	5.34e-14
NVE12904	0.492	1.101	0.662	1.904	0.877	3.425		NVE6868	CTRL	miR-2022_KD	1338.86	729.457	1034.16	0.874636	0.107156	8.16231	3.29e-16	5.34e-14
NVE13041	2.192	2.396	2.173	0.895	0.755	0.6		NVE13139	CTRL	miR-2022_KD	246.462	526.269	386.365	-1.09483	0.134268	-8.1541	3.52e-16	5.67e-14
NVE13049	1.045	2.367	2.246	0.165	0.194	0.314		NVE25964	CTRL	miR-2022_KD	1347.76	3149.03	2248.4	-1.22466	0.150345	-8.14569	3.77e-16	6.03e-14
NVE13051	1.454	1.217	1.097	0.617	0.377	0.526		NVE25786	CTRL	miR-2022_KD	887.775	281.117	584.446	1.65857	0.203785	8.13882	3.99e-16	6.33e-14
NVE13060	3.472	3.126	3.302	1.42	1.254	1.32		NVE4602	CTRL	miR-2022_KD	3689.01	1958.82	2823.91	0.912744	0.112264	8.13036	4.28e-16	6.73e-14
NVE13077	2.386	2.386	2.029	1.008	1.162	1.172		NVE23675	CTRL	miR-2022_KD	1499.15	670.611	1084.88	1.15933	0.143036	8.10514	5.27e-16	8.23e-14
NVE13087	2.776	3.818	2.846	1.214	0.908	1.459		NVE6504	CTRL	miR-2022_KD	2992.6	1735.9	2364.25	0.786165	0.09711	8.09562	5.7e-16	8.83e-14
NVE13097	0.819	0.682	0.559	0.165	0.224	0.166		NVE2026	CTRL	miR-2022_KD	659.975	311.69	485.833	1.08236	0.133716	8.09448	5.75e-16	8.84e-14
NVE13099	1.485	1.597	1.242	0.648	0.398	0.471		NVE20107	CTRL	miR-2022_KD	1749.94	959.083	1354.51	0.866903	0.107221	8.08518	6.21e-16	9.47e-14
NVE13139	21.775	20.91	21.869	44.063	48.945	43.773		NVE10147	CTRL	miR-2022_KD	4961.69	2356.57	3659.13	1.07446	0.133019	8.07748	6.61e-16	1e-13
NVE13150	26.272	29.89	27.789	11.124	8.106	14.88		NVE17571	CTRL	miR-2022_KD	788.513	1456.88	1122.7	-0.886959	0.11046	-8.02969	9.77e-16	1.47e-13
NVE13154	11.84	13.294	15.442	5.639	6.434	7.828		NVE20577	CTRL	miR-2022_KD	1116.03	1825.33	1470.68	-0.709993	0.0886304	-8.01072	1.14e-15	1.7e-13
NVE13164	7.672	7.723	6.924	2.284	2.58	1.772		NVE22394	CTRL	miR-2022_KD	235.46	80.7962	158.128	1.54268	0.192622	8.00884	1.16e-15	1.71e-13
NVE13208	4.077	4.909	4.316	1.935	2.223	1.763		NVE8669	CTRL	miR-2022_KD	1046.46	458.361	752.41	1.19295	0.149045	8.00398	1.2e-15	1.77e-13
NVE13277	33.472	31.458	28.431	12.338	11.726	12.093		NVE22902	CTRL	miR-2022_KD	473.651	164.636	319.143	1.52411	0.191317	7.96643	1.63e-15	2.38e-13
NVE13282	8.02	7.158	6.634	4.034	1.958	3.231		NVE13426	CTRL	miR-2022_KD	4121.88	2167.29	3144.58	0.926781	0.116408	7.9615	1.7e-15	2.46e-13
NVE13340	1.26	1.091	1.459	0.412	0.581	0.397		NVE22050	CTRL	miR-2022_KD	1672.51	2718.89	2195.7	-0.700566	0.0882245	-7.94073	2.01e-15	2.89e-13
NVE13355	2.817	3.321	2.111	1.111	1.57	1.218		NVE426	CTRL	miR-2022_KD	990.208	378.734	684.471	1.3845	0.175027	7.9102	2.57e-15	3.67e-13
NVE1337	3.093	3.701	2.339	1.935	1.213	1.357		NVE595	CTRL	miR-2022_KD	177.63	26.4851	102.057	2.72401	0.345465	7.88507	3.14e-15	4.46e-13
NVE13372	1.065	0.536	0.549	2.037	2.09	1.375		NVE21294	CTRL	miR-2022_KD	158.139	31.1726	94.6558	2.32293	0.294703	7.88227	3.21e-15	4.53e-13
NVE13384	1.69	1.617	1.552	0.484	0.653	0.378		NVE17651	CTRL	miR-2022_KD	3471.78	1906.06	2688.92	0.865322	0.109813	7.87993	3.28e-15	4.58e-13
NVE13412	1.239	1.461	0.776	2.83	2.661	2.455		NVE24499	CTRL	miR-2022_KD	181.327	52.3229	116.825	1.78671	0.227497	7.8538	4.04e-15	5.61e-13
NVE13429	43.541	42.823	45.559	108.687	129.357	99.547		NVE23607	CTRL	miR-2022_KD	361.925	740.663	551.294	-1.03348	0.131702	-7.84711	4.26e-15	5.87e-13
NVE1346	17.935	14.463	20.824	3.55	4.884	3.508		NVE12502	CTRL	miR-2022_KD	593.001	283.534	438.268	1.06592	0.135903	7.84321	4.39e-15	6.02e-13
NVE1347	10.038	7.567	10.505	4.096	4.629	4.468		NVE18975	CTRL	miR-2022_KD	957.475	293.539	625.507	1.70358	0.217493	7.83283	4.77e-15	6.49e-13
NVE13494	11.605	14.151	13.33	6.359	5.68	4.763		NVE23020	CTRL	miR-2022_KD	3584.69	5442.55	4513.62	-0.602514	0.0769987	-7.825	5.08e-15	6.86e-13
NVE13502	4.927	5.561	6.303	2.912	2.264	2.917		NVE9850	CTRL	miR-2022_KD	2068.64	1226.48	1647.56	0.75403	0.0964402	7.81863	5.34e-15	7.17e-13
NVE13503	1.649	2.084	2.525	1.019	0.857	0.655		NVE2622	CTRL	miR-2022_KD	1785.69	580.518	1183.1	1.62241	0.208133	7.79506	6.44e-15	8.59e-13
NVE13562	2.284	2.259	2.267	3.324	4.823	5.742		NVE15313	CTRL	miR-2022_KD	705.3	294.095	499.698	1.25878	0.161694	7.78495	6.97e-15	9.24e-13
NVE13572	0.83	0.799	1.221	1.502	2.508	2.012		NVE21735	CTRL	miR-2022_KD	150.985	19.7239	85.3545	2.94353	0.378354	7.77982	7.26e-15	9.56e-13
NVE13584	8.348	10.431	10.101	2.593	1.927	4.246		NVE18986	CTRL	miR-2022_KD	369.041	809.982	589.512	-1.13172	0.146136	-7.74429	9.61e-15	1.26e-12
NVE13588	10.038	10.82	13.662	3.087	3.763	3.905		NVE7310	CTRL	miR-2022_KD	365.546	156.65	261.098	1.21868	0.157996	7.71339	1.23e-14	1.59e-12
NVE13589	4.22	5.22	6.81	1.42	1.468	2.465		NVE11299	CTRL	miR-2022_KD	907.303	484.642	695.972	0.90459	0.117907	7.67205	1.69e-14	2.19e-12
NVE13594	3.278	4.373	3.902	1.605	1.631	1.902		NVE5450	CTRL	miR-2022_KD	533.57	266.645	400.107	1.00179	0.130809	7.65836	1.88e-14	2.42e-12
NVE13631	63.473	63.821	52.825	29.852	25.502	27.038		NVE2621	CTRL	miR-2022_KD	1139.91	380.088	759.999	1.58441	0.206994	7.65441	1.94e-14	2.48e-12
NVE13636	5.408	4.412	3.519	1.863	1.346	0.877		NVE892	CTRL	miR-2022_KD	649.018	323.121	486.07	1.00564	0.131618	7.64062	2.16e-14	2.74e-12
NVE13699	8.204	9.428	5.796	3.262	3.477	2.668		NVE14554	CTRL	miR-2022_KD	582.296	1282.75	932.523	-1.13748	0.149237	-7.62199	2.5e-14	3.14e-12
NVE13774	4.558	4.879	4.813	1.791	1.55	1.846		NVE21832	CTRL	miR-2022_KD	193.472	63.479	128.475	1.61079	0.211563	7.61377	2.66e-14	3.33e-12
NVE13775	1.178	1.636	1.708	0.607	0.51	0.582		NVE3113	CTRL	miR-2022_KD	28972.4	16256.3	22614.3	0.833767	0.109615	7.6063	2.82e-14	3.51e-12
NVE13779	1.977	2.581	3.074	0.875	1.071	0.812		NVE17936	CTRL	miR-2022_KD	1542.27	2446.95	1994.61	-0.665224	0.0875016	-7.60242	2.91e-14	3.58e-12
NVE13827	1.116	1.256	1.252	0.34	0.53	0.295		NVE6666	CTRL	miR-2022_KD	25164.6	15420.6	20292.6	0.706499	0.0929361	7.60199	2.92e-14	3.58e-12
NVE13829	0.297	0.409	0.445	0.134	0.102	0.092		NVE6794	CTRL	miR-2022_KD	2668.7	1229.64	1949.17	1.11866	0.14722	7.59856	2.99e-14	3.66e-12
NVE13831	18.57	19.41	22.645	8.747	8.637	9.97		NVE18573	CTRL	miR-2022_KD	201.067	40.8674	120.967	2.27905	0.300844	7.57553	3.58e-14	4.34e-12
NVE13832	1.567	2.279	1.884	0.545	0.826	1.274		NVE21073	CTRL	miR-2022_KD	217.877	76.1539	147.016	1.51274	0.199757	7.57288	3.65e-14	4.4e-12
NVE13845	2.776	4.519	4.895	0.978	1.54	2.419		NVE3595	CTRL	miR-2022_KD	748.588	405.099	576.843	0.885818	0.117097	7.56483	3.88e-14	4.66e-12
NVE1385	13.448	15.32	17.16	6.678	7.015	8.262		NVE12029	CTRL	miR-2022_KD	240.688	64.9244	152.806	1.88551	0.249857	7.54634	4.48e-14	5.34e-12
NVE13859	2.11	2.201	1.822	0.813	0.387	0.942		NVE321	CTRL	miR-2022_KD	1171.96	1901.07	1536.52	-0.696997	0.0924221	-7.54146	4.65e-14	5.51e-12
NVE1387	1.311	0.838	1.335	0.494	0.489	0.434		NVE22020	CTRL	miR-2022_KD	817.595	394.959	606.277	1.04961	0.139218	7.53935	4.72e-14	5.56e-12
NVE13897	2.223	2.493	4.078	0.093	0.235	0.498		NVE14842	CTRL	miR-2022_KD	295.657	624.769	460.213	-1.07502	0.142812	-7.52753	5.17e-14	6.05e-12
NVE13934	8.839	5.707	6.272	2.84	2.529	3.932		NVE24105	CTRL	miR-2022_KD	304.06	117.645	210.853	1.37127	0.182393	7.51825	5.55e-14	6.46e-12
NVE13947	7.672	10.733	8.311	3.509	4.181	4.616		NVE2156	CTRL	miR-2022_KD	107.138	11.2029	59.1703	3.21033	0.427289	7.51325	5.77e-14	6.68e-12
NVE1406	1.26	1.763	1.47	0.689	0.418	0.72		NVE11323	CTRL	miR-2022_KD	1725.37	1031.82	1378.6	0.741712	0.0988277	7.5051	6.14e-14	7.06e-12
NVE14107	3.482	3.409	4.554	0.566	1.213	0.452		NVE15957	CTRL	miR-2022_KD	55.4879	203.603	129.545	-1.8627	0.248592	-7.49299	6.73e-14	7.7e-12
NVE14122	0.328	0.429	0.3	0.072	0.02	0.037		NVE7702	CTRL	miR-2022_KD	1091.01	1870.66	1480.83	-0.778656	0.10394	-7.49138	6.82e-14	7.74e-12
NVE14138	2.417	2.639	2.287	1.204	0.632	0.978		NVE16074	CTRL	miR-2022_KD	412.744	156.053	284.398	1.39614	0.186377	7.49091	6.84e-14	7.74e-12
NVE14207	1.168	1.519	1.138	0.432	0.489	0.591		NVE13831	CTRL	miR-2022_KD	590.808	268.215	429.512	1.13935	0.152167	7.48748	7.02e-14	7.9e-12
NVE14301	2.202	1.724	1.749	0.628	0.683	0.6		NVE16490	CTRL	miR-2022_KD	322.369	132.418	227.394	1.28515	0.171674	7.48602	7.1e-14	7.94e-12
NVE14386	5.336	5.035	7.297	2.902	2.478	2.852		NVE3858	CTRL	miR-2022_KD	5042.72	8525.77	6784.24	-0.757436	0.101435	-7.46724	8.19e-14	9.11e-12
NVE14395	3.575	3.662	3.985	1.667	1.784	1.56		NVE25590	CTRL	miR-2022_KD	656.289	304.036	480.163	1.10537	0.149027	7.41724	1.2e-13	1.32e-11
NVE14411	1.68	2.6	1.946	0.988	0.959	0.545		NVE16307	CTRL	miR-2022_KD	8701.2	5772.02	7236.61	0.591992	0.0800109	7.3989	1.37e-13	1.51e-11
NVE14426	10.785	9.759	8.518	5.186	6.434	1.911		NVE14629	CTRL	miR-2022_KD	384.362	164.527	274.444	1.2205	0.165003	7.3968	1.4e-13	1.53e-11
NVE14431	12.977	13.294	10.888	5.145	4.599	3.563		NVE7993	CTRL	miR-2022_KD	976.316	481.179	728.748	1.02204	0.13819	7.3959	1.4e-13	1.53e-11
NVE14451	5.285	5.795	4.854	2.809	2.672	2.391		NVE6755	CTRL	miR-2022_KD	663.465	305.922	484.693	1.11479	0.150968	7.38429	1.53e-13	1.66e-11
NVE14462	37.057	40.398	30.697	13.871	14.112	14.197		NVE5342	CTRL	miR-2022_KD	477.076	202.348	339.712	1.23687	0.167537	7.38265	1.55e-13	1.67e-11
NVE14465	5.879	9.866	9.739	2.603	3.365	4.976		NVE548	CTRL	miR-2022_KD	905.157	481.008	693.082	0.910157	0.123351	7.3786	1.6e-13	1.71e-11
NVE14476	7.364	7.236	6.086	3.293	2.794	3.305		NVE21010	CTRL	miR-2022_KD	1284.94	626.759	955.848	1.03678	0.140547	7.37673	1.62e-13	1.73e-11
NVE1450	1.239	1.247	1.056	2.48	2.396	3.96		NVE20483	CTRL	miR-2022_KD	116.529	446.667	281.598	-1.93446	0.263506	-7.34124	2.12e-13	2.24e-11
NVE14519	2.735	2.221	2.122	0.978	1.081	0.443		NVE19572	CTRL	miR-2022_KD	9701.51	6299.92	8000.71	0.622572	0.084935	7.32998	2.3e-13	2.43e-11
NVE14521	2.008	2.552	2.65	0.782	0.591	1.163		NVE24117	CTRL	miR-2022_KD	1020.11	1712.74	1366.42	-0.746142	0.10193	-7.32012	2.48e-13	2.6e-11
NVE14540	1.229	1.675	2.204	0.556	0.867	1.098		NVE477	CTRL	miR-2022_KD	1012.93	551.464	782.197	0.878047	0.120366	7.29482	2.99e-13	3.12e-11
NVE14553	1.065	1.003	1.232	0.545	0.449	0.268		NVE13774	CTRL	miR-2022_KD	219.246	80.5595	149.903	1.44399	0.198348	7.28008	3.34e-13	3.46e-11
NVE14554	22.974	22.429	19.561	44.763	41.379	55.635		NVE19902	CTRL	miR-2022_KD	119.46	306.355	212.907	-1.3602	0.186916	-7.27704	3.41e-13	3.52e-11
NVE14557	2.806	3.935	3.157	1.235	1.509	1.505		NVE6142	CTRL	miR-2022_KD	580.764	278.348	429.556	1.0614	0.146081	7.26585	3.71e-13	3.81e-11
NVE14629	21.233	22.673	25.543	10.476	9.147	9.942		NVE23390	CTRL	miR-2022_KD	352.482	150.889	251.686	1.2272	0.169228	7.25173	4.11e-13	4.21e-11
NVE14680	4.384	4.889	2.701	1.729	2.08	1.2		NVE15819	CTRL	miR-2022_KD	1633.06	920.508	1276.78	0.825376	0.113859	7.24911	4.2e-13	4.27e-11
NVE14682	3.657	4.461	4.554	10.115	8.841	16.957		NVE11461	CTRL	miR-2022_KD	395.283	146.381	270.832	1.43305	0.198056	7.23561	4.63e-13	4.69e-11
NVE14683	2.868	7.304	5.806	16.423	10.299	24.813		NVE1757	CTRL	miR-2022_KD	4454.61	2411.28	3432.94	0.88635	0.122573	7.23121	4.79e-13	4.82e-11
NVE14684	1.055	4.305	2.908	12.143	6.342	18.591		NVE3369	CTRL	miR-2022_KD	98.5032	11.448	54.9756	3.0708	0.424996	7.22548	4.99e-13	5e-11
NVE14719	2.622	2.922	2.515	1.451	1.825	0.702		NVE6462	CTRL	miR-2022_KD	303.094	583.806	443.45	-0.948282	0.131293	-7.22263	5.1e-13	5.08e-11
NVE14743	10.068	12.515	11.157	5.423	5.425	5.354		NVE21081	CTRL	miR-2022_KD	252.695	74.1113	163.403	1.76108	0.243978	7.21821	5.27e-13	5.23e-11
NVE14842	7.682	7.09	5.941	14.262	13.97	15.203		NVE19137	CTRL	miR-2022_KD	1475.64	2318.02	1896.83	-0.651608	0.0906515	-7.18806	6.57e-13	6.49e-11
NVE14850	0.44	0.38	0.59	1.245	1.57	1.062		NVE24547	CTRL	miR-2022_KD	434.898	783.146	609.022	-0.847758	0.118164	-7.17443	7.26e-13	7.13e-11
NVE1486	6.053	6.175	6.293	2.037	0.704	2.502		NVE21610	CTRL	miR-2022_KD	496.892	243.261	370.076	1.03095	0.143723	7.1732	7.33e-13	7.16e-11
NVE14860	14.206	14.93	11.84	6.421	6.985	5.114		NVE11657	CTRL	miR-2022_KD	312.468	125.787	219.128	1.30907	0.182519	7.17227	7.38e-13	7.17e-11
NVE14873	0.819	0.915	0.838	1.266	2.121	3.942		NVE16072	CTRL	miR-2022_KD	274.833	87.611	181.222	1.64019	0.228703	7.1717	7.41e-13	7.17e-11
NVE1489	2.417	2.97	1.997	1.008	0.908	1.163		NVE26153	CTRL	miR-2022_KD	152.869	37.3601	95.1146	2.01722	0.281374	7.16921	7.54e-13	7.27e-11
NVE1494	5.705	8.999	10.94	3.478	2.417	1.615		NVE4728	CTRL	miR-2022_KD	938.141	440.036	689.089	1.09292	0.152484	7.16745	7.64e-13	7.33e-11
NVE1495	16.869	18.31	18.598	5.938	4.374	3.526		NVE19482	CTRL	miR-2022_KD	566.618	277.431	422.025	1.02797	0.144007	7.13831	9.45e-13	9.02e-11
NVE14953	1.065	1.188	1.035	0.597	0.357	0.498		NVE8727	CTRL	miR-2022_KD	2030.14	1247.03	1638.58	0.70352	0.0987431	7.12476	1.04e-12	9.86e-11
NVE14985	7.538	6.535	5.123	2.11	1.693	1.588		NVE7427	CTRL	miR-2022_KD	19.5025	109.908	64.7052	-2.49547	0.350257	-7.12469	1.04e-12	9.86e-11
NVE14986	2.53	3.126	1.842	0.916	1.213	1.145		NVE16186	CTRL	miR-2022_KD	313.052	110.479	211.765	1.49963	0.21052	7.12345	1.05e-12	9.91e-11
NVE15	10.068	14.297	7.017	5.351	4.13	5.132		NVE26034	CTRL	miR-2022_KD	8146.39	3680.71	5913.55	1.14663	0.161073	7.11869	1.09e-12	1.02e-10
NVE15066	3.237	4.061	2.743	7.646	6.189	11.253		NVE5154	CTRL	miR-2022_KD	1031.7	480.439	756.071	1.10365	0.155052	7.11798	1.1e-12	1.02e-10
NVE15071	2.847	3.964	3.198	1.194	0.795	0.84		NVE25958	CTRL	miR-2022_KD	154.258	32.2896	93.2738	2.24994	0.316387	7.11134	1.15e-12	1.07e-10
NVE15085	2.878	2.328	2.598	1.482	1.122	1.145		NVE9694	CTRL	miR-2022_KD	470.642	222.846	346.744	1.07672	0.151424	7.11064	1.16e-12	1.07e-10
NVE15123	5.418	9.739	6.106	21.517	17.019	21.887		NVE4667	CTRL	miR-2022_KD	1102.09	593.241	847.667	0.893989	0.125906	7.10044	1.24e-12	1.14e-10
NVE15125	63.514	66.743	67.946	164.038	141.267	157.989		NVE24752	CTRL	miR-2022_KD	547.233	290.333	418.783	0.913302	0.128668	7.09814	1.26e-12	1.16e-10
NVE15132	24.992	28.633	33.15	12.647	10.737	16.044		NVE24749	CTRL	miR-2022_KD	1781.59	796.186	1288.89	1.16363	0.163953	7.09733	1.27e-12	1.16e-10
NVE15196	1.393	1.286	0.983	0.37	0.214	0.249		NVE23364	CTRL	miR-2022_KD	467.161	210.917	339.039	1.14733	0.161956	7.08422	1.4e-12	1.27e-10
NVE15204	13.284	13.206	11.105	5.876	4.843	3.351		NVE11448	CTRL	miR-2022_KD	529.195	246.307	387.751	1.09879	0.155179	7.08082	1.43e-12	1.29e-10
NVE15224	3.984	9.652	3.27	2.501	2.641	1.477		NVE9257	CTRL	miR-2022_KD	290.73	88.7818	189.756	1.70703	0.241245	7.07592	1.48e-12	1.33e-10
NVE15236	2.305	4.198	3.302	0.978	1.03	1.717		NVE16640	CTRL	miR-2022_KD	556.022	239.348	397.685	1.21014	0.171052	7.07471	1.5e-12	1.34e-10
NVE15256	13.325	14.044	13.279	6.39	7.525	6.176		NVE8109	CTRL	miR-2022_KD	5485.6	8030.02	6757.81	-0.549503	0.0777543	-7.06716	1.58e-12	1.41e-10
NVE15290	27.819	34.155	20.896	13.388	13.45	8.206		NVE22019	CTRL	miR-2022_KD	5015.29	2579.45	3797.37	0.958565	0.135771	7.06013	1.66e-12	1.48e-10
NVE15310	9.362	12.388	13.31	3.715	6.536	4.099		NVE13087	CTRL	miR-2022_KD	1349.65	515.904	932.779	1.38826	0.196649	7.05958	1.67e-12	1.48e-10
NVE15313	52.257	52.494	66.083	24.522	25.869	20.382		NVE8014	CTRL	miR-2022_KD	250.233	555.851	403.042	-1.1501	0.162927	-7.05898	1.68e-12	1.48e-10
NVE15314	5.203	5.795	7.493	1.873	2.988	1.865		NVE1568	CTRL	miR-2022_KD	3556.5	5305.05	4430.77	-0.576626	0.0816939	-7.05837	1.68e-12	1.48e-10
NVE15336	0.645	0.429	0	1.976	2.141	1.459		NVE3795	CTRL	miR-2022_KD	2105.14	1138.27	1621.71	0.888095	0.126038	7.04623	1.84e-12	1.6e-10
NVE15473	4.681	4.461	3.364	1.564	1.254	0.96		NVE25010	CTRL	miR-2022_KD	989.375	1563.82	1276.6	-0.659856	0.0936624	-7.04504	1.85e-12	1.61e-10
NVE15479	9.157	7.733	8.745	3.416	3.967	2.797		NVE6266	CTRL	miR-2022_KD	165.187	45.9539	105.57	1.83895	0.261175	7.04105	1.91e-12	1.65e-10
NVE15488	21.653	23.394	20.699	7.594	7.933	12.139		NVE9091	CTRL	miR-2022_KD	387.026	165.918	276.472	1.22015	0.173359	7.0383	1.95e-12	1.67e-10
NVE15549	4.117	2.435	2.867	0.576	1.06	1.043		NVE1647	CTRL	miR-2022_KD	2710.44	1769.85	2240.14	0.61566	0.0875931	7.02863	2.09e-12	1.79e-10
NVE1555	6.033	10.168	5.713	2.737	3.1	2.668		NVE8334	CTRL	miR-2022_KD	611.635	1141.01	876.324	-0.900236	0.128385	-7.01201	2.35e-12	2e-10
NVE15561	3.062	2.854	2.95	7.039	8.331	4.117		NVE440	CTRL	miR-2022_KD	723.427	1467.23	1095.33	-1.01938	0.145386	-7.01159	2.36e-12	2e-10
NVE15578	12.219	17.745	8.652	4.404	3.905	2.769		NVE13794	CTRL	miR-2022_KD	1480.09	2460.18	1970.14	-0.733843	0.104731	-7.00694	2.44e-12	2.06e-10
NVE15655	1.219	1.295	1.894	3.777	3.518	3.452		NVE5266	CTRL	miR-2022_KD	741.739	1376.91	1059.33	-0.891252	0.127302	-7.00108	2.54e-12	2.14e-10
NVE15715	2.714	3.009	2.422	0.957	0.877	1.283		NVE18027	CTRL	miR-2022_KD	517.55	236.662	377.106	1.13118	0.161702	6.99546	2.64e-12	2.22e-10
NVE15728	1.495	1.334	1.232	0.689	0.622	0.637		NVE1281	CTRL	miR-2022_KD	549.207	260.342	404.774	1.07817	0.154149	6.99431	2.67e-12	2.23e-10
NVE15729	5.982	4.909	7.193	3.272	2.355	2.825		NVE5138	CTRL	miR-2022_KD	456.916	195.736	326.326	1.22089	0.17482	6.98371	2.87e-12	2.39e-10
NVE15837	24.418	22.946	15.711	9.405	10.013	7.117		NVE11735	CTRL	miR-2022_KD	368.06	168.24	268.15	1.13483	0.162647	6.97727	3.01e-12	2.49e-10
NVE15855	0.696	0.623	0.445	0.175	0.204	0.323		NVE20992	CTRL	miR-2022_KD	2492.07	1537.72	2014.89	0.69592	0.0998766	6.9678	3.22e-12	2.66e-10
NVE1586	2.089	2.367	1.646	0.751	0.622	0.175		NVE10232	CTRL	miR-2022_KD	1296.48	688.338	992.41	0.911567	0.130958	6.96078	3.38e-12	2.78e-10
NVE15868	3.472	4.052	3.809	1.78	1.56	1.754		NVE22148	CTRL	miR-2022_KD	2782.28	1532.21	2157.25	0.859621	0.123534	6.9586	3.44e-12	2.81e-10
NVE15880	6.227	10.401	5.817	3.067	3.997	4.006		NVE23371	CTRL	miR-2022_KD	57638.3	93868.8	75753.6	-0.703615	0.101337	-6.94334	3.83e-12	3.12e-10
NVE15948	0.686	0.604	0.393	1.914	1.937	2.354		NVE12530	CTRL	miR-2022_KD	147.688	24.612	86.1502	2.58109	0.372229	6.93414	4.09e-12	3.32e-10
NVE15957	4.281	3.272	2.349	12.575	11.441	12		NVE18878	CTRL	miR-2022_KD	1198.77	1973.84	1586.31	-0.718427	0.103695	-6.92828	4.26e-12	3.45e-10
NVE1598	2.479	3.555	3.974	2.233	1.234	0.702		NVE7002	CTRL	miR-2022_KD	454.45	212.788	333.619	1.09511	0.158176	6.92335	4.41e-12	3.55e-10
NVE16	37.662	32.802	21.61	14.19	7.994	13.736		NVE16253	CTRL	miR-2022_KD	111.598	259.867	185.732	-1.21618	0.175757	-6.91966	4.53e-12	3.63e-10
NVE16007	31.608	26.345	25.015	4.065	6.995	6.323		NVE21612	CTRL	miR-2022_KD	322.331	85.7176	204.024	1.9179	0.277778	6.90444	5.04e-12	4.03e-10
NVE1601	17.043	17.862	20.43	9.694	6.71	10.459		NVE10637	CTRL	miR-2022_KD	1489.93	893.919	1191.93	0.735509	0.106575	6.9013	5.15e-12	4.1e-10
NVE16031	2.325	1.48	2.836	0.607	0.591	1.052		NVE18568	CTRL	miR-2022_KD	148.081	42.0292	95.0549	1.80675	0.261851	6.89994	5.2e-12	4.13e-10
NVE16045	1.475	1.578	2.008	0.401	0.357	0.582		NVE25208	CTRL	miR-2022_KD	1415.55	2241.08	1828.31	-0.663635	0.0963605	-6.887	5.7e-12	4.5e-10
NVE16046	3.155	3.954	4.782	1.019	0.53	1.311		NVE2629	CTRL	miR-2022_KD	1326.69	822.624	1074.66	0.688676	0.100064	6.88233	5.89e-12	4.63e-10
NVE1605	13.233	15.904	16.104	6.524	4.15	6.988		NVE23274	CTRL	miR-2022_KD	3307.47	2014.27	2660.87	0.715614	0.10399	6.88159	5.92e-12	4.64e-10
NVE16072	21.663	23.501	26.909	9.57	5.782	7.468		NVE4234	CTRL	miR-2022_KD	960.443	1634.49	1297.46	-0.76594	0.111385	-6.87654	6.13e-12	4.79e-10
NVE16074	8.901	9.165	8.766	4.24	2.865	2.972		NVE17370	CTRL	miR-2022_KD	553.925	264.283	409.104	1.06543	0.155047	6.87166	6.35e-12	4.93e-10
NVE16095	1.475	1.821	1.387	0.319	0.846	0.203		NVE11912	CTRL	miR-2022_KD	2324.05	1026.81	1675.43	1.17691	0.171315	6.86984	6.43e-12	4.96e-10
NVE16109	3.032	3.789	2.877	0.967	0.948	1.366		NVE10968	CTRL	miR-2022_KD	8621.13	5389.32	7005.23	0.677357	0.0986049	6.8694	6.45e-12	4.96e-10
NVE16117	1.772	2.591	1.77	0.957	0.867	0.997		NVE59	CTRL	miR-2022_KD	1050.83	1627.67	1339.25	-0.631174	0.0918829	-6.86933	6.45e-12	4.96e-10
NVE16131	13.418	14.531	12.596	5.855	4.813	6.12		NVE3478	CTRL	miR-2022_KD	1781.07	3151.1	2466.08	-0.823029	0.119822	-6.86876	6.48e-12	4.96e-10
NVE16186	17.781	15.641	21.031	6.184	7.597	5.299		NVE13776	CTRL	miR-2022_KD	278.849	543.204	411.026	-0.96234	0.140223	-6.86293	6.75e-12	5.15e-10
NVE16213	3.841	3.078	3.219	2.192	0.948	1.615		NVE6510	CTRL	miR-2022_KD	145.475	40.893	93.1843	1.83456	0.267352	6.86196	6.79e-12	5.16e-10
NVE16253	6.238	5.512	5.403	12.884	13.246	13.487		NVE13153	CTRL	miR-2022_KD	1252.45	627.601	940.023	0.995494	0.145249	6.85372	7.2e-12	5.45e-10
NVE16356	1.352	2.649	1.242	0.525	0.714	0.766		NVE6937	CTRL	miR-2022_KD	195.768	68.9856	132.377	1.50378	0.219476	6.85168	7.3e-12	5.51e-10
NVE16364	75.794	70.872	69.902	34.946	28.826	38.558		NVE7494	CTRL	miR-2022_KD	479.858	219.508	349.683	1.13374	0.165963	6.83131	8.41e-12	6.32e-10
NVE16413	293.334	267.05	266.99	128.279	149.251	105.557		NVE25884	CTRL	miR-2022_KD	233.698	71.7361	152.717	1.70966	0.250322	6.82983	8.5e-12	6.37e-10
NVE1642	80.68	93.594	63.785	31.581	28.449	27.822		NVE5384	CTRL	miR-2022_KD	1774.27	2651.52	2212.89	-0.579721	0.085018	-6.8188	9.18e-12	6.85e-10
NVE1643	1.301	0.974	1.283	5.063	3.977	4.569		NVE21157	CTRL	miR-2022_KD	224.798	47.7982	136.298	2.23816	0.328892	6.80515	1.01e-11	7.49e-10
NVE16490	4.107	4.675	4.492	1.77	1.672	1.966		NVE19015	CTRL	miR-2022_KD	114.197	27.1562	70.6767	2.06229	0.303063	6.80482	1.01e-11	7.49e-10
NVE16491	2.919	3.36	4.326	1.369	0.734	1.588		NVE14431	CTRL	miR-2022_KD	229.97	82.9235	156.447	1.46649	0.21553	6.80412	1.02e-11	7.5e-10
NVE16496	3.36	3.964	2.536	1.276	1.244	1.892		NVE786	CTRL	miR-2022_KD	124.964	29.5463	77.2554	2.06159	0.303497	6.79278	1.1e-11	8.06e-10
NVE16548	113.753	153.792	121.598	41.707	35.271	33.601		NVE18050	CTRL	miR-2022_KD	218.467	83.2219	150.845	1.38889	0.204466	6.79276	1.1e-11	8.06e-10
NVE16618	9.3	8.824	9.242	4.806	4.67	4.025		NVE10325	CTRL	miR-2022_KD	614.996	268.7	441.848	1.19663	0.176218	6.79063	1.12e-11	8.15e-10
NVE16640	22.38	22.692	25.543	12.297	8.728	9.166		NVE7447	CTRL	miR-2022_KD	307.045	99.784	203.415	1.62193	0.239117	6.78298	1.18e-11	8.56e-10
NVE16664	1.7	2.162	1.201	2.933	3.202	5.077		NVE9828	CTRL	miR-2022_KD	11163.6	7381.76	9272.68	0.596812	0.0880233	6.78016	1.2e-11	8.7e-10
NVE1676	3.718	4.607	2.919	1.358	1.856	1.431		NVE24179	CTRL	miR-2022_KD	1446.76	2579.22	2012.99	-0.833524	0.123032	-6.77486	1.25e-11	8.99e-10
NVE16799	38.092	34.974	51.852	9.971	13.552	7.606		NVE22968	CTRL	miR-2022_KD	387.445	140.917	264.181	1.45155	0.214357	6.77167	1.27e-11	9.16e-10
NVE16804	1.792	2.094	1.377	0.525	0.428	0.6		NVE25937	CTRL	miR-2022_KD	1196.24	479.152	837.695	1.31833	0.194813	6.76715	1.31e-11	9.41e-10
NVE16820	5.51	9.768	3.747	21.332	26.879	19.764		NVE8312	CTRL	miR-2022_KD	3236.89	1781.47	2509.18	0.861074	0.127499	6.75357	1.44e-11	1.03e-09
NVE16823	1.997	2.464	2.877	0.875	0.459	0.803		NVE23868	CTRL	miR-2022_KD	2374.48	1554.73	1964.61	0.611631	0.090615	6.74977	1.48e-11	1.05e-09
NVE16880	11.256	10.635	12.213	5.073	5.465	4.135		NVE3778	CTRL	miR-2022_KD	174.476	46.0189	110.247	1.90571	0.282451	6.74705	1.51e-11	1.07e-09
NVE16925	3.923	4.266	6.427	1.904	1.611	2.695		NVE18649	CTRL	miR-2022_KD	4564.68	2226.62	3395.65	1.03518	0.15343	6.74691	1.51e-11	1.07e-09
NVE16970	1.639	1.256	1.221	0.556	0.52	0.452		NVE4235	CTRL	miR-2022_KD	2196.79	882.78	1539.78	1.31544	0.195169	6.74001	1.58e-11	1.12e-09
NVE17006	4.312	6.623	5.216	10.239	9.075	13.93		NVE20122	CTRL	miR-2022_KD	534.966	272.045	403.505	0.97199	0.144267	6.73742	1.61e-11	1.13e-09
NVE17008	11.144	9.126	11.105	6.02	4.048	4.772		NVE10579	CTRL	miR-2022_KD	625.464	1030.51	827.988	-0.721336	0.107288	-6.72338	1.78e-11	1.24e-09
NVE17011	1.67	1.714	1.635	0.628	0.581	0.314		NVE21105	CTRL	miR-2022_KD	3739.28	2231.56	2985.42	0.745445	0.110952	6.71862	1.83e-11	1.28e-09
NVE17016	3.103	2.98	2.681	1.646	1.071	1.237		NVE9253	CTRL	miR-2022_KD	911.086	1535.56	1223.33	-0.752244	0.11211	-6.70984	1.95e-11	1.35e-09
NVE17021	0.635	0.838	0.621	0.278	0.255	0.258		NVE19037	CTRL	miR-2022_KD	14489.9	7763.56	11126.7	0.89996	0.1342	6.70612	2e-11	1.38e-09
NVE17022	2.468	4.013	3.871	0.628	0.235	0.655		NVE19423	CTRL	miR-2022_KD	91.0597	16.1265	53.5931	2.48876	0.371224	6.70421	2.03e-11	1.4e-09
NVE17049	26.538	31.195	14.448	7.924	8.586	10.403		NVE1173	CTRL	miR-2022_KD	970.944	1635.53	1303.24	-0.7513	0.112089	-6.7027	2.05e-11	1.41e-09
NVE17057	1.874	2.406	2.95	1.08	0.948	1.135		NVE21804	CTRL	miR-2022_KD	328.344	137.418	232.881	1.24921	0.186826	6.68651	2.29e-11	1.57e-09
NVE17085	46.726	33.707	45.083	24.625	15.489	17.068		NVE21061	CTRL	miR-2022_KD	8313.18	4680.87	6497.02	0.828192	0.123929	6.68278	2.34e-11	1.6e-09
NVE17103	11.4	15.115	12.202	5.824	4.405	6.24		NVE1	CTRL	miR-2022_KD	125.465	23.5954	74.53	2.39294	0.358285	6.67886	2.41e-11	1.64e-09
NVE1711	0.901	1.091	0.662	3.684	3.905	1.569		NVE5133	CTRL	miR-2022_KD	736.584	324.035	530.309	1.17966	0.176761	6.67377	2.49e-11	1.69e-09
NVE17134	18.057	11.921	15.493	8.695	7.23	6.24		NVE1605	CTRL	miR-2022_KD	781.216	307.618	544.417	1.34382	0.201361	6.67367	2.49e-11	1.69e-09
NVE17139	9.771	4.714	4.864	2.346	1.581	1.218		NVE7364	CTRL	miR-2022_KD	89.6527	230.392	160.023	-1.35821	0.203575	-6.67179	2.53e-11	1.7e-09
NVE17143	5.92	5.97	7.504	3.221	2.59	1.56		NVE8755	CTRL	miR-2022_KD	2496.64	1209.19	1852.92	1.04497	0.15663	6.67153	2.53e-11	1.7e-09
NVE17171	1.188	0.954	1.097	2.47	1.764	2.548		NVE25057	CTRL	miR-2022_KD	903.115	445.533	674.324	1.01777	0.152598	6.66962	2.56e-11	1.72e-09
NVE17231	4.496	5.746	5.558	2.717	2.233	2.262		NVE3506	CTRL	miR-2022_KD	314.518	124.579	219.549	1.3287	0.199291	6.66714	2.61e-11	1.74e-09
NVE17236	2.499	2.464	1.325	1.204	0.744	1.145		NVE10568	CTRL	miR-2022_KD	592.79	1112.23	852.512	-0.907233	0.136363	-6.65309	2.87e-11	1.91e-09
NVE17248	0.358	0.604	0.404	2.727	3.712	3.452		NVE7775	CTRL	miR-2022_KD	291.536	610.558	451.047	-1.06118	0.159662	-6.64639	3e-11	1.99e-09
NVE1725	23.087	30.357	12.823	6.946	7.729	11.013		NVE15176	CTRL	miR-2022_KD	960.441	516.595	738.518	0.892538	0.134494	6.63627	3.22e-11	2.12e-09
NVE17253	15.497	14.005	14.572	34.112	33.874	27.832		NVE23914	CTRL	miR-2022_KD	2197.4	3544.33	2870.87	-0.689008	0.103838	-6.63538	3.24e-11	2.13e-09
NVE17305	4.056	3.555	2.794	1.554	0.816	0.96		NVE25028	CTRL	miR-2022_KD	239.808	479.619	359.714	-1.00447	0.151743	-6.61955	3.6e-11	2.36e-09
NVE17342	1.147	1.052	0.662	0.185	0.418	0.332		NVE6076	CTRL	miR-2022_KD	404.13	800.537	602.334	-0.98754	0.149215	-6.61821	3.64e-11	2.38e-09
NVE17361	9.259	13.917	12.947	23.421	28.48	32.641		NVE19670	CTRL	miR-2022_KD	1667.83	1032.07	1349.95	0.693225	0.104856	6.61123	3.81e-11	2.48e-09
NVE17370	13.848	15.076	17.957	7.409	7.433	7.366		NVE14934	CTRL	miR-2022_KD	11172.6	7512.68	9342.66	0.572784	0.0867665	6.60145	4.07e-11	2.65e-09
NVE17409	2.468	3.068	2.432	1.348	1.111	0.895		NVE20285	CTRL	miR-2022_KD	86.6364	15.3088	50.9726	2.50329	0.379301	6.59976	4.12e-11	2.67e-09
NVE17475	1.157	2.279	1.915	2.964	5.16	2.862		NVE3994	CTRL	miR-2022_KD	91.6247	18.1071	54.8659	2.33855	0.354509	6.59659	4.21e-11	2.72e-09
NVE17511	0.318	0.37	0.466	0.021	0.051	0.092		NVE5880	CTRL	miR-2022_KD	379.983	168.368	274.176	1.17434	0.178061	6.59515	4.25e-11	2.73e-09
NVE17591	162.138	142.884	193.342	71.971	68.604	76.516		NVE8561	CTRL	miR-2022_KD	566.879	245.678	406.279	1.2064	0.183003	6.59223	4.33e-11	2.78e-09
NVE17637	3.452	3.438	3.633	1.718	1.224	1.652		NVE5413	CTRL	miR-2022_KD	446.715	207.812	327.264	1.10025	0.167201	6.58036	4.69e-11	3e-09
NVE17654	4.773	4.626	3.457	2.099	1.866	2.317		NVE8597	CTRL	miR-2022_KD	1915.75	2895.26	2405.51	-0.595441	0.0905288	-6.57736	4.79e-11	3.05e-09
NVE17655	3.267	4.519	3.167	1.369	1.285	1.948		NVE3412	CTRL	miR-2022_KD	80.9619	10.1117	45.5368	3.02314	0.459643	6.57715	4.8e-11	3.05e-09
NVE17700	0.758	1.325	0.621	0.226	0.235	0.36		NVE20609	CTRL	miR-2022_KD	6482.16	4461.66	5471.91	0.538512	0.0819936	6.56773	5.11e-11	3.24e-09
NVE17701	3.698	4.733	3.695	1.327	1.03	1.2		NVE12035	CTRL	miR-2022_KD	163.844	54.6035	109.224	1.57913	0.240459	6.56716	5.13e-11	3.24e-09
NVE17723	5.388	5.269	4.347	2.13	2.029	1.994		NVE24279	CTRL	miR-2022_KD	100.922	19.6063	60.264	2.35078	0.358047	6.56557	5.18e-11	3.26e-09
NVE17728	37.344	44.313	53.684	22.052	27.776	17.327		NVE13578	CTRL	miR-2022_KD	80238.6	46946.2	63592.4	0.773246	0.11781	6.56353	5.26e-11	3.3e-09
NVE17754	11.328	14.609	9.118	4.888	4.487	5.372		NVE19183	CTRL	miR-2022_KD	1518.99	691.748	1105.37	1.13635	0.173206	6.5607	5.36e-11	3.35e-09
NVE1778	12.014	11.414	5.951	3.19	2.253	1.357		NVE3608	CTRL	miR-2022_KD	462.946	247.802	355.374	0.902311	0.13814	6.53188	6.49e-11	4.05e-09
NVE17787	6.647	5.532	7.255	3.149	2.712	1.699		NVE25656	CTRL	miR-2022_KD	408.575	121.58	265.077	1.75228	0.268358	6.52965	6.59e-11	4.1e-09
NVE17788	2.704	3.126	2.039	1.153	1.336	0.942		NVE10533	CTRL	miR-2022_KD	1192.49	737.909	965.198	0.692922	0.106372	6.51415	7.31e-11	4.53e-09
NVE17834	1.034	1.042	1.087	0.123	0.153	0.24		NVE13631	CTRL	miR-2022_KD	328.134	151.208	239.671	1.11769	0.171634	6.51207	7.41e-11	4.58e-09
NVE17837	16.808	22.761	15.669	8.016	7.23	8.419		NVE26002	CTRL	miR-2022_KD	154.692	40.1116	97.4018	1.94664	0.298948	6.51163	7.43e-11	4.58e-09
NVE1788	13.92	15.894	6.5	0.772	1.55	0.637		NVE13908	CTRL	miR-2022_KD	196.962	392.141	294.551	-0.994133	0.152802	-6.50603	7.72e-11	4.74e-09
NVE17896	123.709	148.63	106.022	80.481	51.708	45.195		NVE5713	CTRL	miR-2022_KD	109.486	22.1051	65.7953	2.29389	0.352816	6.50167	7.94e-11	4.85e-09
NVE1791	10.355	10.333	9.594	5.155	3.854	4.237		NVE4355	CTRL	miR-2022_KD	3343.7	7449.03	5396.37	-1.15549	0.177725	-6.50155	7.95e-11	4.85e-09
NVE17920	2.653	2.746	3.074	1.05	0.918	1.56		NVE529	CTRL	miR-2022_KD	3177.23	1628.07	2402.65	0.964363	0.14835	6.50058	8e-11	4.87e-09
NVE17947	8.348	3.156	8.932	1.914	2.61	2.612		NVE22882	CTRL	miR-2022_KD	593.154	154.719	373.937	1.93618	0.298092	6.49525	8.29e-11	5.02e-09
NVE17955	2.243	1.928	2.329	1.019	0.908	0.388		NVE25220	CTRL	miR-2022_KD	781.416	431.766	606.591	0.853215	0.131362	6.49514	8.3e-11	5.02e-09
NVE17972	11.605	9.379	7.907	4.466	3.283	3.259		NVE13588	CTRL	miR-2022_KD	160.505	50.1596	105.332	1.68115	0.258934	6.49259	8.44e-11	5.09e-09
NVE17981	4.138	3.74	2.256	10.599	8.239	8.493		NVE19867	CTRL	miR-2022_KD	175.019	46.7273	110.873	1.88859	0.291272	6.48393	8.94e-11	5.37e-09
NVE17988	2.427	2.824	4.554	0.617	0.948	1.422		NVE11760	CTRL	miR-2022_KD	339.073	157.412	248.242	1.11083	0.171354	6.48265	9.01e-11	5.4e-09
NVE17990	1.024	1.003	1.149	2.326	3.253	2.234		NVE11464	CTRL	miR-2022_KD	116.63	29.6455	73.1376	1.97048	0.304088	6.47999	9.17e-11	5.47e-09
NVE18027	10.14	9.603	9.159	4.353	3.671	5.077		NVE25773	CTRL	miR-2022_KD	147.181	47.2811	97.2312	1.62877	0.251367	6.47963	9.19e-11	5.47e-09
NVE18050	4.056	3.993	3.974	1.698	1.254	1.588		NVE23852	CTRL	miR-2022_KD	141.057	41.9016	91.4795	1.74594	0.269457	6.47948	9.2e-11	5.47e-09
NVE1806	49.348	48.297	53.477	21.167	23.137	16.57		NVE23674	CTRL	miR-2022_KD	1443.88	746.946	1095.41	0.949751	0.146722	6.47312	9.6e-11	5.69e-09
NVE18067	2.786	1.977	2.443	1.718	0.744	0.775		NVE9867	CTRL	miR-2022_KD	320.915	132.321	226.618	1.27137	0.196438	6.47208	9.67e-11	5.71e-09
NVE18130	0.461	0	0	3.735	22.249	9.296		NVE25009	CTRL	miR-2022_KD	2663.44	1424.71	2044.08	0.90314	0.13963	6.46809	9.92e-11	5.84e-09
NVE18157	6.064	7.626	7.441	3.56	3.64	2.077		NVE15123	CTRL	miR-2022_KD	168.734	484.102	326.418	-1.51837	0.234855	-6.46514	1.01e-10	5.94e-09
NVE18164	8.45	11.463	13.32	19.963	21.872	33.527		NVE24912	CTRL	miR-2022_KD	1071.98	1641.79	1356.89	-0.615138	0.0951606	-6.46421	1.02e-10	5.96e-09
NVE18169	15.528	15.505	19.116	10.043	6.261	7.689		NVE3612	CTRL	miR-2022_KD	227.056	490.235	358.646	-1.10765	0.171547	-6.45682	1.07e-10	6.24e-09
NVE18170	2.407	2.162	1.459	3.735	5.557	3.489		NVE17837	CTRL	miR-2022_KD	476.05	205.464	340.757	1.21424	0.188407	6.44478	1.16e-10	6.74e-09
NVE18171	2.888	1.948	2.184	0.37	0	0.203		NVE21074	CTRL	miR-2022_KD	151.194	42.0753	96.6347	1.83134	0.284227	6.44325	1.17e-10	6.79e-09
NVE18185	10.068	8.902	7.742	19.49	20.995	12.951		NVE5223	CTRL	miR-2022_KD	7319.36	11304.1	9311.72	-0.626909	0.097329	-6.44113	1.19e-10	6.86e-09
NVE18231	7.426	6.321	6.665	1.214	0.428	0.683		NVE9434	CTRL	miR-2022_KD	741.717	342.704	542.21	1.11142	0.172597	6.4394	1.2e-10	6.92e-09
NVE18251	6.033	6.905	5.765	11.391	19.914	15.314		NVE9635	CTRL	miR-2022_KD	733.741	1183.46	958.601	-0.689466	0.10715	-6.43461	1.24e-10	7.12e-09
NVE18259	76.593	72.547	85.043	26.158	28.806	35.687		NVE14743	CTRL	miR-2022_KD	371.164	179.626	275.395	1.04713	0.162805	6.43182	1.26e-10	7.24e-09
NVE18275	4.732	4.285	3.726	1.688	1.366	2.179		NVE8750	CTRL	miR-2022_KD	439.63	720.631	580.13	-0.712474	0.110912	-6.42377	1.33e-10	7.61e-09
NVE1828	3.062	2.649	4.109	1.708	1.101	0.766		NVE25254	CTRL	miR-2022_KD	360.427	643.916	502.172	-0.834817	0.130009	-6.42124	1.35e-10	7.71e-09
NVE18299	3.687	5.201	3.343	7.759	10.523	9.369		NVE19368	CTRL	miR-2022_KD	2690.53	1615.58	2153.05	0.73535	0.114545	6.41974	1.37e-10	7.77e-09
NVE18326	0.758	0.779	1.025	0.329	0.286	0.222		NVE5700	CTRL	miR-2022_KD	842.271	1615.14	1228.71	-0.938792	0.146249	-6.41916	1.37e-10	7.77e-09
NVE18339	2.919	1.636	2.929	1.019	0.449	0.563		NVE6952	CTRL	miR-2022_KD	2905.98	1956.57	2431.28	0.570959	0.0889925	6.41581	1.4e-10	7.92e-09
NVE18361	2.458	2.805	3.477	0.978	1.377	1.154		NVE15488	CTRL	miR-2022_KD	777.914	330.497	554.206	1.23876	0.193412	6.40476	1.51e-10	8.5e-09
NVE185	1.506	1.763	2.101	0.391	0.438	0.886		NVE21242	CTRL	miR-2022_KD	2042.12	1078.68	1560.4	0.921821	0.144027	6.40034	1.55e-10	8.72e-09
NVE18567	7.057	8.512	9.998	3.139	4.15	3.526		NVE5836	CTRL	miR-2022_KD	1042.12	1616.91	1329.52	-0.634302	0.099288	-6.3885	1.68e-10	9.4e-09
NVE18568	1.28	1.13	1.335	0.422	0.286	0.342		NVE3404	CTRL	miR-2022_KD	1480.8	947.96	1214.38	0.644924	0.101017	6.38431	1.72e-10	9.63e-09
NVE18573	13.336	13.791	12.182	4.034	1.846	2.04		NVE12608	CTRL	miR-2022_KD	2352.54	1268.48	1810.51	0.889625	0.139434	6.38027	1.77e-10	9.86e-09
NVE18576	1.424	2.513	1.977	0.298	0	0.129		NVE17129	CTRL	miR-2022_KD	1469.32	2141.05	1805.19	-0.543171	0.0852045	-6.37492	1.83e-10	1.02e-08
NVE18598	5.429	6.798	3.974	3.097	2.121	1.846		NVE16174	CTRL	miR-2022_KD	1559.57	2428.18	1993.88	-0.638695	0.100206	-6.37383	1.84e-10	1.02e-08
NVE18649	34.968	34.331	39.091	18.255	20.73	13.542		NVE6951	CTRL	miR-2022_KD	1111.77	541.222	826.497	1.0375	0.162867	6.37023	1.89e-10	1.04e-08
NVE187	1.905	1.802	0.994	0.35	0.489	0.369		NVE25945	CTRL	miR-2022_KD	306.393	145.294	225.844	1.07449	0.168735	6.3679	1.92e-10	1.06e-08
NVE18723	3.882	3.516	5.154	1.78	2.06	1.154		NVE8396	CTRL	miR-2022_KD	769.62	1225.64	997.631	-0.670824	0.105348	-6.36767	1.92e-10	1.06e-08
NVE18755	7.62	7.567	4.098	16.135	13.307	14.04		NVE265	CTRL	miR-2022_KD	487.878	191.87	339.874	1.33942	0.210359	6.36732	1.92e-10	1.06e-08
NVE18772	20.096	17.57	18.992	7.985	6.934	7.237		NVE4608	CTRL	miR-2022_KD	1065.54	1763.56	1414.55	-0.725528	0.113956	-6.36672	1.93e-10	1.06e-08
NVE18774	4.609	4.061	4.15	1.873	1.642	1.865		NVE12841	CTRL	miR-2022_KD	1278.13	1997.72	1637.92	-0.64413	0.10132	-6.35739	2.05e-10	1.12e-08
NVE1880	6.965	5.23	6.013	2.696	2.977	2.335		NVE11740	CTRL	miR-2022_KD	2673.7	3738.18	3205.94	-0.483539	0.0761456	-6.35019	2.15e-10	1.17e-08
NVE18817	13.244	15.515	13.496	7.049	6.291	5.705		NVE13494	CTRL	miR-2022_KD	297.536	128.796	213.166	1.20207	0.189638	6.33875	2.32e-10	1.26e-08
NVE18868	49.02	63.685	54.998	30.099	22.005	30.721		NVE5418	CTRL	miR-2022_KD	15815	7894.15	11854.6	1.00244	0.158233	6.33523	2.37e-10	1.28e-08
NVE18884	8.46	8.113	6.055	21.949	19.772	17.29		NVE4587	CTRL	miR-2022_KD	244.959	466.747	355.853	-0.930107	0.146967	-6.32868	2.47e-10	1.34e-08
NVE189	1.311	2.347	2.815	0.329	0.755	0.258		NVE13423	CTRL	miR-2022_KD	582.822	932.881	757.851	-0.677397	0.107213	-6.31827	2.65e-10	1.42e-08
NVE18964	2.335	2.016	2.267	1.132	0.959	1.126		NVE11230	CTRL	miR-2022_KD	2425.45	4082.36	3253.9	-0.750939	0.118856	-6.31803	2.65e-10	1.42e-08
NVE18968	11.676	13.82	9.232	2.675	2.529	2.815		NVE23869	CTRL	miR-2022_KD	1844.53	2638.23	2241.38	-0.5159	0.0817199	-6.31303	2.74e-10	1.47e-08
NVE18975	4.261	3.798	4.378	1.564	0.806	1.412		NVE20306	CTRL	miR-2022_KD	2838.41	1663.76	2251.08	0.770745	0.122197	6.30738	2.84e-10	1.52e-08
NVE18976	34.148	41.898	27.758	15.827	14.949	18.85		NVE6370	CTRL	miR-2022_KD	383.518	163.21	273.364	1.23118	0.195536	6.29642	3.05e-10	1.62e-08
NVE18986	24.602	25.371	20.472	51.215	57.245	44.964		NVE2908	CTRL	miR-2022_KD	1317.88	2069.28	1693.58	-0.651391	0.103468	-6.29557	3.06e-10	1.63e-08
NVE19015	6.299	5.522	6.914	1.729	1.183	1.495		NVE15501	CTRL	miR-2022_KD	1607.67	1051.78	1329.72	0.611556	0.0972221	6.2903	3.17e-10	1.68e-08
NVE19038	6.094	7.675	5.744	3.499	2.315	2.215		NVE3046	CTRL	miR-2022_KD	5823.11	9978.37	7900.74	-0.777011	0.123746	-6.27909	3.41e-10	1.8e-08
NVE19042	3.974	4.607	4.181	2.14	2.539	1.468		NVE1494	CTRL	miR-2022_KD	1038.62	305.27	671.945	1.76281	0.280963	6.27418	3.51e-10	1.85e-08
NVE19120	3.452	5.473	3.032	1.039	1.448	2.243		NVE5299	CTRL	miR-2022_KD	890.725	375.859	633.292	1.24383	0.198384	6.26979	3.62e-10	1.9e-08
NVE19154	1.178	0.964	1.076	0.515	0.408	0.618		NVE25557	CTRL	miR-2022_KD	116.185	310.567	213.376	-1.41253	0.225297	-6.26966	3.62e-10	1.9e-08
NVE19182	6.279	6.155	4.388	1.965	1.56	1.911		NVE5709	CTRL	miR-2022_KD	69.2816	12.2744	40.778	2.49258	0.397717	6.26722	3.68e-10	1.92e-08
NVE19183	58.556	71.087	49.285	25.654	23.269	31.773		NVE11923	CTRL	miR-2022_KD	1534.82	2330.49	1932.66	-0.603487	0.0963352	-6.26445	3.74e-10	1.95e-08
NVE19274	6.996	7.324	6.427	3.344	2.926	2.963		NVE21410	CTRL	miR-2022_KD	587.424	957.394	772.409	-0.704404	0.112464	-6.26338	3.77e-10	1.96e-08
NVE19352	148.874	144.442	140.962	49.723	37.84	46.33		NVE14332	CTRL	miR-2022_KD	2959.39	1658.42	2308.9	0.834902	0.133325	6.26217	3.8e-10	1.97e-08
NVE19354	17.351	15.787	17.791	74.121	77.761	59.891		NVE2504	CTRL	miR-2022_KD	447.445	738.446	592.946	-0.720837	0.11518	-6.25835	3.89e-10	2.01e-08
NVE19358	0.83	1.169	1.087	0.34	0.255	0.295		NVE25874	CTRL	miR-2022_KD	236.114	582.347	409.23	-1.29992	0.208231	-6.24269	4.3e-10	2.22e-08
NVE19371	3.062	3.623	3.716	1.255	0.948	0.886		NVE3670	CTRL	miR-2022_KD	225.347	85.2663	155.307	1.40159	0.224528	6.2424	4.31e-10	2.22e-08
NVE19377	1.342	1.101	0.9	0.257	0.224	0.508		NVE6908	CTRL	miR-2022_KD	229.158	100.301	164.73	1.19839	0.192045	6.24017	4.37e-10	2.25e-08
NVE19415	8.532	6.029	5.858	4.085	2.253	2.105		NVE6228	CTRL	miR-2022_KD	1752.89	1149.15	1451.02	0.608172	0.0975012	6.23758	4.44e-10	2.28e-08
NVE19422	1.608	1.665	1.107	0.535	0.438	0.72		NVE12607	CTRL	miR-2022_KD	2845.95	1472.94	2159.44	0.948873	0.152137	6.23697	4.46e-10	2.28e-08
NVE19423	5.152	6.71	7.224	1.297	0.795	1.265		NVE7822	CTRL	miR-2022_KD	396.139	125.658	260.898	1.66264	0.266587	6.23675	4.47e-10	2.28e-08
NVE19446	3.943	2.669	3.136	1.307	1.111	1.44		NVE6123	CTRL	miR-2022_KD	906.092	550.104	728.098	0.718732	0.115493	6.22317	4.87e-10	2.48e-08
NVE19482	5.889	6.72	6.531	3.375	2.784	3.139		NVE20635	CTRL	miR-2022_KD	2020.63	1305.24	1662.93	0.631416	0.101577	6.21616	5.09e-10	2.58e-08
NVE19483	12.813	14.258	15.318	5.423	4.15	3.969		NVE24392	CTRL	miR-2022_KD	690.751	415.309	553.03	0.734465	0.118202	6.21366	5.18e-10	2.62e-08
NVE19514	1.352	1.587	1.635	0.36	0.092	0.268		NVE9009	CTRL	miR-2022_KD	2966.6	1528.28	2247.44	0.956268	0.154068	6.20678	5.41e-10	2.73e-08
NVE19548	19.082	19.693	19.758	8.212	8.025	10.413		NVE18838	CTRL	miR-2022_KD	2089.37	1112.73	1601.05	0.908602	0.14657	6.19908	5.68e-10	2.86e-08
NVE19698	12.936	11.492	20.585	10.29	3.936	5.594		NVE20352	CTRL	miR-2022_KD	1205.15	732.036	968.593	0.719626	0.116115	6.19754	5.74e-10	2.88e-08
NVE19721	13.336	14.774	11.043	4.631	3.232	7.782		NVE25585	CTRL	miR-2022_KD	202.29	384.271	293.281	-0.923556	0.149029	-6.19716	5.75e-10	2.88e-08
NVE19758	6.586	5.142	4.926	10.733	12.165	10.726		NVE3188	CTRL	miR-2022_KD	930.593	1452.79	1191.69	-0.641361	0.103561	-6.19308	5.9e-10	2.94e-08
NVE19774	1.67	1.685	2.474	0.741	0.642	0.849		NVE5377	CTRL	miR-2022_KD	135.397	40.2482	87.8228	1.74352	0.281535	6.19293	5.91e-10	2.94e-08
NVE19867	6.883	7.139	7.265	2.748	1.295	1.606		NVE9961	CTRL	miR-2022_KD	234.742	102.056	168.399	1.20283	0.194233	6.19271	5.91e-10	2.94e-08
NVE19902	0.799	0.76	0.849	2.017	1.774	2.326		NVE4454	CTRL	miR-2022_KD	143.805	39.3934	91.5993	1.86857	0.301803	6.19136	5.96e-10	2.95e-08
NVE19914	3.4	2.396	1.935	0.309	1.407	0.194		NVE23327	CTRL	miR-2022_KD	3857.47	2227.6	3042.54	0.791795	0.12789	6.19122	5.97e-10	2.95e-08
NVE19959	3.626	3.428	3.684	0.864	0.846	1.348		NVE22170	CTRL	miR-2022_KD	616.287	317.905	467.096	0.953051	0.154094	6.18489	6.21e-10	3.07e-08
NVE1996	13.797	19.625	14.655	7.172	5.751	10.717		NVE3920	CTRL	miR-2022_KD	186.287	74.7823	130.535	1.3114	0.212068	6.18387	6.26e-10	3.08e-08
NVE19973	8.839	9.7	15.007	2.789	3.977	7.126		NVE24511	CTRL	miR-2022_KD	215.064	426.039	320.551	-0.982533	0.158939	-6.18182	6.34e-10	3.11e-08
NVE19980	13.776	23.423	30.356	9.261	11.237	11.133		NVE8500	CTRL	miR-2022_KD	1422.98	812.631	1117.8	0.806642	0.130585	6.17716	6.53e-10	3.2e-08
NVE20054	9.915	12.349	7.452	5.495	3.936	3.028		NVE10535	CTRL	miR-2022_KD	1436.85	835.415	1136.13	0.78028	0.126333	6.17637	6.56e-10	3.21e-08
NVE20097	15.466	15.631	15.048	29.616	34.741	31.422		NVE13559	CTRL	miR-2022_KD	2809.97	4371.18	3590.58	-0.637089	0.103267	-6.16934	6.86e-10	3.34e-08
NVE20135	16.429	15.164	15.359	33.67	40.206	32.235		NVE10859	CTRL	miR-2022_KD	547.511	254.405	400.958	1.10539	0.179221	6.16776	6.93e-10	3.37e-08
NVE20173	1.291	1.032	0.528	4.394	2.386	1.551		NVE2501	CTRL	miR-2022_KD	2096.65	1372.99	1734.82	0.610133	0.0990181	6.16183	7.19e-10	3.49e-08
NVE20175	5.418	4.568	4.782	2.799	2.457	1.505		NVE17361	CTRL	miR-2022_KD	271.764	640.796	456.28	-1.23761	0.20096	-6.15846	7.35e-10	3.56e-08
NVE20184	1.516	0.808	1.273	0.37	0.214	0.48		NVE26171	CTRL	miR-2022_KD	691.038	1080.69	885.864	-0.646036	0.105135	-6.14483	8e-10	3.87e-08
NVE20196	4.117	3.048	3.56	1.801	1.784	1.412		NVE26093	CTRL	miR-2022_KD	107.066	30.6266	68.8464	1.80542	0.294045	6.13993	8.26e-10	3.98e-08
NVE20233	29.099	30.659	25.367	13.275	12.022	11.65		NVE3051	CTRL	miR-2022_KD	557.396	255.865	406.631	1.1177	0.182404	6.1276	8.92e-10	4.29e-08
NVE2026	27.03	28.234	26.226	13.357	11.298	13.505		NVE14985	CTRL	miR-2022_KD	120.778	34.1886	77.4834	1.8165	0.296645	6.12348	9.16e-10	4.39e-08
NVE20268	19.061	15.106	22.904	12.307	8.127	6.868		NVE20105	CTRL	miR-2022_KD	719.458	382.464	550.961	0.909916	0.148607	6.12296	9.19e-10	4.39e-08
NVE20280	0.799	0.984	1.232	0.175	0.092	0.102		NVE15297	CTRL	miR-2022_KD	774.779	1191.64	983.21	-0.622013	0.101776	-6.11158	9.87e-10	4.71e-08
NVE20281	1.424	1.451	1.377	0.412	0.316	0.517		NVE18911	CTRL	miR-2022_KD	170.803	330.734	250.768	-0.952287	0.155853	-6.11015	9.95e-10	4.74e-08
NVE20285	9.966	12.904	14.303	1.863	2.774	1.929		NVE21579	CTRL	miR-2022_KD	259.536	471.382	365.459	-0.857345	0.140468	-6.10349	1.04e-09	4.93e-08
NVE20314	6.35	6.184	5.827	2.994	3.059	2.806		NVE1649	CTRL	miR-2022_KD	1276.45	772.569	1024.51	0.724207	0.118796	6.09623	1.09e-09	5.15e-08
NVE20359	1.588	1.821	1.884	5.33	5.71	4.163		NVE8501	CTRL	miR-2022_KD	526.972	828.146	677.559	-0.651866	0.106987	-6.09295	1.11e-09	5.24e-08
NVE20412	1222.1	1068.95	1451.04	418.251	411.84	423.722		NVE9590	CTRL	miR-2022_KD	987.832	1769.4	1378.62	-0.841418	0.138139	-6.09112	1.12e-09	5.29e-08
NVE20457	1.209	1.607	0.756	3.9	2.213	2.548		NVE10372	CTRL	miR-2022_KD	156.044	332.64	244.342	-1.08528	0.178182	-6.09083	1.12e-09	5.29e-08
NVE20483	6.064	4.724	4.45	13.336	26.665	17.917		NVE4841	CTRL	miR-2022_KD	358.714	181.1	269.907	0.980591	0.161066	6.08811	1.14e-09	5.36e-08
NVE20515	4.363	4.022	3.726	2.377	1.122	1.652		NVE15255	CTRL	miR-2022_KD	1416.93	829.853	1123.39	0.769686	0.12643	6.08785	1.14e-09	5.36e-08
NVE20523	0.799	0.789	0.476	2.593	2.182	1.92		NVE14268	CTRL	miR-2022_KD	741.251	1279.55	1010.4	-0.789497	0.129857	-6.07975	1.2e-09	5.62e-08
NVE20524	6.34	4.1	5.951	1.811	1.397	2.169		NVE18920	CTRL	miR-2022_KD	5204.8	3313.04	4258.92	0.651802	0.107215	6.0794	1.21e-09	5.62e-08
NVE20547	4.609	3.993	5.34	1.811	1.682	0.978		NVE3616	CTRL	miR-2022_KD	2470.11	3598.4	3034.25	-0.543032	0.0893361	-6.07853	1.21e-09	5.64e-08
NVE20549	18.713	11.999	9.78	7.306	3.895	5.372		NVE16046	CTRL	miR-2022_KD	163.316	39.5476	101.432	2.04589	0.336715	6.07603	1.23e-09	5.72e-08
NVE2056	1.219	1.363	1.542	0.576	0.367	0.452		NVE12562	CTRL	miR-2022_KD	1748.36	1155.87	1452.11	0.596281	0.0981805	6.07331	1.25e-09	5.8e-08
NVE20803	0.461	0.273	0.238	1.06	1.162	0.775		NVE20930	CTRL	miR-2022_KD	1251.06	645.275	948.169	0.95255	0.156903	6.07095	1.27e-09	5.87e-08
NVE2081	10.253	11.687	11.861	2.892	1.764	1.671		NVE20914	CTRL	miR-2022_KD	1674.93	1084.87	1379.9	0.62743	0.103447	6.06525	1.32e-09	6.05e-08
NVE20831	7.815	3.905	5.744	3.231	2.243	2.059		NVE1778	CTRL	miR-2022_KD	247.349	57.8124	152.581	2.08931	0.344493	6.06489	1.32e-09	6.05e-08
NVE20835	1.25	1.451	1.408	0.442	0.714	0.711		NVE3157	CTRL	miR-2022_KD	1669.15	2480.46	2074.8	-0.571519	0.0942366	-6.06473	1.32e-09	6.05e-08
NVE20868	0.553	0.721	0.797	0.196	0.112	0.332		NVE23536	CTRL	miR-2022_KD	776.721	434.614	605.667	0.836322	0.1379	6.0647	1.32e-09	6.05e-08
NVE20876	2.878	2.698	4.016	0.628	1.254	0.609		NVE1385	CTRL	miR-2022_KD	425.602	205.117	315.36	1.0543	0.173997	6.05928	1.37e-09	6.24e-08
NVE20896	15.261	13.002	11.788	7.049	5.088	5.825		NVE15772	CTRL	miR-2022_KD	11197.7	18649.4	14923.5	-0.735765	0.12151	-6.05517	1.4e-09	6.38e-08
NVE20932	17.054	14.229	15.928	6.339	6.536	6.185		NVE15958	CTRL	miR-2022_KD	1233.31	2189.05	1711.18	-0.828162	0.136772	-6.05506	1.4e-09	6.38e-08
NVE20937	5.705	5.707	4.192	2.85	2.651	2.234		NVE21634	CTRL	miR-2022_KD	3263.44	2188.81	2726.13	0.575541	0.0950623	6.05436	1.41e-09	6.4e-08
NVE20965	1.69	2.298	1.842	1.07	0.724	1.006		NVE21438	CTRL	miR-2022_KD	204.002	73.5932	138.798	1.46	0.241897	6.03561	1.58e-09	7.17e-08
NVE20969	3.923	2.912	4.399	11.021	10.391	13.45		NVE25283	CTRL	miR-2022_KD	389.693	207.411	298.552	0.905995	0.150169	6.03315	1.61e-09	7.26e-08
NVE21010	31.455	23.54	24.767	12.565	12.675	13.33		NVE22150	CTRL	miR-2022_KD	3111.41	1827.06	2469.24	0.767707	0.127335	6.02901	1.65e-09	7.43e-08
NVE21032	3.872	2.318	3.198	7.141	5.17	6.923		NVE24089	CTRL	miR-2022_KD	5299.84	2779.61	4039.73	0.93099	0.154481	6.02655	1.67e-09	7.53e-08
NVE21040	3.616	4.519	5.465	1.739	1.448	1.431		NVE10530	CTRL	miR-2022_KD	3611.51	2415.12	3013.31	0.58066	0.0965091	6.01664	1.78e-09	7.99e-08
NVE21043	0.184	0.273	0.166	0.093	0.071	0.065		NVE3568	CTRL	miR-2022_KD	4590.26	3220.35	3905.3	0.511049	0.0850293	6.01027	1.85e-09	8.29e-08
NVE21053	6.074	6.993	6.5	26.364	30.285	26.235		NVE2751	CTRL	miR-2022_KD	143.103	49.6693	96.386	1.52544	0.253851	6.00919	1.86e-09	8.33e-08
NVE21065	16.716	15.008	17.222	6.761	6.108	4.708		NVE20094	CTRL	miR-2022_KD	6145.15	3258.98	4702.06	0.915019	0.152352	6.00597	1.9e-09	8.48e-08
NVE21073	8.368	9.281	8.88	3.272	3.1	2.834		NVE25920	CTRL	miR-2022_KD	146.21	46.6992	96.4545	1.64774	0.274379	6.00533	1.91e-09	8.49e-08
NVE21074	2.479	2.279	2.039	0.864	0.5	0.526		NVE25496	CTRL	miR-2022_KD	1106.84	521.258	814.05	1.08684	0.18111	6.00099	1.96e-09	8.7e-08
NVE21075	0.543	1.042	0.58	0.185	0.133	0.194		NVE18753	CTRL	miR-2022_KD	1291.55	700.881	996.214	0.87991	0.146747	5.99609	2.02e-09	8.95e-08
NVE21081	11.287	9.281	8.632	3.54	2.977	1.994		NVE13055	CTRL	miR-2022_KD	353.735	181.45	267.593	0.967683	0.161577	5.98899	2.11e-09	9.33e-08
NVE21082	1.751	2.143	1.615	0.484	0.459	0.489		NVE14475	CTRL	miR-2022_KD	717.616	367.134	542.375	0.963631	0.161088	5.98203	2.2e-09	9.71e-08
NVE21155	1.567	1.217	0.973	0.319	0.469	0.111		NVE6109	CTRL	miR-2022_KD	955.604	602.139	778.871	0.66816	0.111733	5.97997	2.23e-09	9.81e-08
NVE21157	12.578	10.879	13.775	1.791	4.283	1.791		NVE18774	CTRL	miR-2022_KD	184.344	77.9249	131.134	1.2422	0.207908	5.97478	2.3e-09	1.01e-07
NVE2121	1.495	2.084	1.563	0.689	0.765	0.692		NVE14301	CTRL	miR-2022_KD	132.001	44.8544	88.4277	1.55965	0.26108	5.97383	2.32e-09	1.01e-07
NVE21218	2.11	1.665	1.252	2.748	3.62	4.911		NVE20813	CTRL	miR-2022_KD	132615	87722.5	110169	0.596226	0.0999388	5.96591	2.43e-09	1.06e-07
NVE21251	1.127	1.402	0.745	3.036	3.559	4.052		NVE1602	CTRL	miR-2022_KD	657.533	368.53	513.031	0.836059	0.140295	5.95928	2.53e-09	1.1e-07
NVE21294	3.124	3	3.208	0.854	0.428	0.535		NVE7704	CTRL	miR-2022_KD	2293.62	1372.36	1832.99	0.739997	0.12429	5.95381	2.62e-09	1.14e-07
NVE2140	3.708	3.905	3.55	1.111	1.02	1.015		NVE15473	CTRL	miR-2022_KD	136.273	41.3575	88.8153	1.71228	0.28771	5.95141	2.66e-09	1.15e-07
NVE21438	3.37	3.925	4.14	1.657	1.448	0.978		NVE13697	CTRL	miR-2022_KD	328.388	550.716	439.552	-0.744185	0.125091	-5.94915	2.7e-09	1.17e-07
NVE21470	2.346	3.194	1.946	4.631	6.516	6.452		NVE6151	CTRL	miR-2022_KD	911.316	565.777	738.546	0.688425	0.115757	5.94714	2.73e-09	1.18e-07
NVE2150	1.178	1.276	0.973	0.515	0.459	0.554		NVE11767	CTRL	miR-2022_KD	491.245	267.22	379.232	0.876861	0.147474	5.94587	2.75e-09	1.19e-07
NVE21502	12.721	12.885	17.563	9.076	4.701	6.369		NVE25463	CTRL	miR-2022_KD	194.827	66.0213	130.424	1.57035	0.264193	5.94394	2.78e-09	1.2e-07
NVE21518	11.031	8.609	12.192	1.821	1.183	1.255		NVE21270	CTRL	miR-2022_KD	577.101	915.89	746.496	-0.668142	0.11249	-5.93954	2.86e-09	1.23e-07
NVE21538	1.782	1.607	2.318	0.751	0.561	0.729		NVE14294	CTRL	miR-2022_KD	614.153	330.199	472.176	0.896915	0.151016	5.9392	2.86e-09	1.23e-07
NVE21546	2.735	2.844	1.511	0.7	1.05	1.329		NVE16131	CTRL	miR-2022_KD	188.559	78.7241	133.641	1.26158	0.212423	5.93902	2.87e-09	1.23e-07
NVE21548	12.311	12.067	11.116	2.665	3.11	2.474		NVE7446	CTRL	miR-2022_KD	5905.09	3854.25	4879.67	0.615982	0.103731	5.93827	2.88e-09	1.23e-07
NVE2156	5.131	3.75	4.13	0.792	0.326	0.24		NVE4018	CTRL	miR-2022_KD	2200.8	1318.39	1759.6	0.737861	0.124461	5.92846	3.06e-09	1.3e-07
NVE21609	2.069	1.997	1.335	0.463	0.398	0.748		NVE10426	CTRL	miR-2022_KD	808.519	1301.08	1054.8	-0.685021	0.115573	-5.92717	3.08e-09	1.31e-07
NVE21610	15.282	17.122	14.22	7.831	7.484	7.329		NVE12511	CTRL	miR-2022_KD	644.748	293.972	469.36	1.13495	0.191623	5.92281	3.16e-09	1.34e-07
NVE21611	32.028	34.935	25.864	5.495	6.383	7.505		NVE1100	CTRL	miR-2022_KD	639.079	263.765	451.422	1.27724	0.216124	5.90975	3.43e-09	1.45e-07
NVE21612	6.34	8.541	5.578	1.585	1.275	2.52		NVE7464	CTRL	miR-2022_KD	389.934	1077.43	733.682	-1.46409	0.247913	-5.90566	3.51e-09	1.48e-07
NVE21628	1.424	1.841	1.397	0.659	0.765	0.803		NVE8199	CTRL	miR-2022_KD	5021.93	3432.07	4227	0.549611	0.0931042	5.90318	3.57e-09	1.5e-07
NVE21630	1.772	1.081	1.159	0.669	0.581	0.535		NVE43	CTRL	miR-2022_KD	1067.44	586.577	827.008	0.864569	0.146466	5.90288	3.57e-09	1.5e-07
NVE2168	3.247	2.98	3.384	1.554	1.326	0.905		NVE23391	CTRL	miR-2022_KD	769.204	1258.77	1013.99	-0.709849	0.120386	-5.89645	3.71e-09	1.56e-07
NVE21735	4.138	8.463	6.075	0.761	0.612	1.043		NVE8970	CTRL	miR-2022_KD	1.57155	40.3745	20.973	-4.72881	0.802138	-5.89526	3.74e-09	1.57e-07
NVE21749	3.237	2.63	2.08	4.569	11.492	2.982		NVE18868	CTRL	miR-2022_KD	949.455	472.799	711.127	1.00554	0.170699	5.8907	3.85e-09	1.61e-07
NVE21804	15.681	17.394	17.129	8.448	6.189	6.185		NVE1279	CTRL	miR-2022_KD	168.581	62.0175	115.299	1.44086	0.244826	5.88524	3.97e-09	1.66e-07
NVE21832	6.811	6.175	6.272	2.037	2.039	2.197		NVE12051	CTRL	miR-2022_KD	322463	224840	273651	0.520225	0.0884194	5.88361	4.01e-09	1.67e-07
NVE21834	3.39	4.392	1.677	1.06	1.346	1.542		NVE18976	CTRL	miR-2022_KD	851.348	410.798	631.073	1.05379	0.179411	5.87359	4.26e-09	1.77e-07
NVE21837	0.502	0.721	0.466	0.072	0.184	0.166		NVE21040	CTRL	miR-2022_KD	164.237	56.1389	110.188	1.53967	0.262224	5.87157	4.32e-09	1.79e-07
NVE21838	19.799	20.15	23.732	12.729	6.373	7.634		NVE10044	CTRL	miR-2022_KD	498.671	238.883	368.777	1.06205	0.181004	5.86752	4.42e-09	1.83e-07
NVE21876	102.589	120.942	101.427	30.058	40.074	19.21		NVE15314	CTRL	miR-2022_KD	306.572	111.977	209.275	1.45295	0.247675	5.86638	4.45e-09	1.84e-07
NVE21878	86.836	87.945	94.637	32.466	29.51	24.822		NVE24086	CTRL	miR-2022_KD	138.774	35.1699	86.9722	1.96483	0.335056	5.8642	4.51e-09	1.86e-07
NVE21880	14.995	15.222	11.136	5.135	4.619	4.209		NVE15204	CTRL	miR-2022_KD	215.776	81.1526	148.464	1.40283	0.239386	5.86011	4.63e-09	1.9e-07
NVE22001	11.861	14.443	9.191	5.999	4.558	4.025		NVE15071	CTRL	miR-2022_KD	114.56	32.5624	73.5612	1.80369	0.307933	5.8574	4.7e-09	1.93e-07
NVE22007	1.485	1.558	1.056	0.072	0.051	0		NVE20484	CTRL	miR-2022_KD	1600.41	2876.84	2238.62	-0.845438	0.144341	-5.85721	4.71e-09	1.93e-07
NVE22020	8.819	11.112	9.128	4.836	4.538	4.56		NVE1601	CTRL	miR-2022_KD	1435.87	702.682	1069.28	1.03044	0.175959	5.85616	4.74e-09	1.94e-07
NVE22021	16.296	21.339	15.918	7.327	8.208	5.123		NVE19371	CTRL	miR-2022_KD	107.808	32.299	70.0535	1.72583	0.295044	5.84942	4.93e-09	2.01e-07
NVE22054	2.571	2.805	2.37	12.647	13.694	7.126		NVE10293	CTRL	miR-2022_KD	2162.24	3678.15	2920.2	-0.765588	0.130933	-5.84719	5e-09	2.03e-07
NVE22114	0.707	0.565	0.673	0.247	0.275	0.36		NVE3912	CTRL	miR-2022_KD	1008.43	353.669	681.05	1.51411	0.259232	5.84077	5.2e-09	2.11e-07
NVE22158	4.64	4.607	4.316	2.418	1.407	2.022		NVE17569	CTRL	miR-2022_KD	1461.2	2246.8	1854	-0.620149	0.106227	-5.83794	5.28e-09	2.14e-07
NVE22179	6.381	9.554	6.293	1.873	3.334	2.871		NVE5705	CTRL	miR-2022_KD	57.649	9.36693	33.5079	2.6234	0.449484	5.83647	5.33e-09	2.16e-07
NVE22229	4.783	3.954	5.164	2.717	2.152	1.495		NVE2649	CTRL	miR-2022_KD	321.67	159.683	240.676	1.01138	0.173361	5.83397	5.41e-09	2.18e-07
NVE22238	11.379	11.853	18.236	6.329	4.303	5.548		NVE17085	CTRL	miR-2022_KD	1921.59	881.24	1401.42	1.12309	0.192544	5.8329	5.45e-09	2.19e-07
NVE22348	1.7	1.373	1.946	0.926	0.744	0.738		NVE7111	CTRL	miR-2022_KD	1380.57	2580.32	1980.45	-0.901991	0.15467	-5.83171	5.49e-09	2.2e-07
NVE22394	7.231	6.545	6.582	2.356	2.396	2.188		NVE5337	CTRL	miR-2022_KD	757.661	334.949	546.305	1.17624	0.2017	5.83165	5.49e-09	2.2e-07
NVE22431	9.669	10.548	9.108	3.139	3.854	5.243		NVE25348	CTRL	miR-2022_KD	1885.43	1265.69	1575.56	0.576189	0.098826	5.83033	5.53e-09	2.21e-07
NVE22451	7.989	7.022	7.265	2.737	2.253	2.769		NVE19562	CTRL	miR-2022_KD	3369.83	2270.14	2819.99	0.570283	0.0978306	5.82929	5.57e-09	2.22e-07
NVE22454	0.44	0.536	0.507	0.185	0.102	0.157		NVE1643	CTRL	miR-2022_KD	20.346	79.6061	49.976	-1.97549	0.339073	-5.82615	5.67e-09	2.26e-07
NVE22487	2.161	2.269	2.753	0.854	1.162	0.674		NVE17422	CTRL	miR-2022_KD	255.673	453.895	354.784	-0.826605	0.141945	-5.8234	5.77e-09	2.3e-07
NVE22513	12.158	13.937	13.361	6.709	4.018	5.659		NVE13779	CTRL	miR-2022_KD	210.43	76.7533	143.591	1.45214	0.249402	5.8225	5.8e-09	2.3e-07
NVE22598	14.862	11.843	9.48	6.75	6.414	3.969		NVE14505	CTRL	miR-2022_KD	175.398	348.028	261.713	-0.983832	0.169047	-5.81988	5.89e-09	2.33e-07
NVE22605	12.107	7.353	10.029	32.795	28	25.542		NVE19746	CTRL	miR-2022_KD	395.081	727.038	561.059	-0.879262	0.151088	-5.81953	5.9e-09	2.34e-07
NVE22639	3.657	5.288	3.239	1.482	1.509	1.514		NVE25815	CTRL	miR-2022_KD	1370.02	924.465	1147.24	0.566106	0.0973118	5.81745	5.98e-09	2.36e-07
NVE22714	3.81	5.844	5.196	0.761	0.52	0.609		NVE4655	CTRL	miR-2022_KD	666.426	277.364	471.895	1.26101	0.216965	5.81204	6.17e-09	2.43e-07
NVE22741	2.284	2.513	2.111	0.607	0.591	0.637		NVE21538	CTRL	miR-2022_KD	184.04	66.5319	125.286	1.462	0.251652	5.80959	6.26e-09	2.46e-07
NVE22798	3.36	3.311	2.836	1.996	0.571	0.849		NVE24395	CTRL	miR-2022_KD	246.873	120.653	183.763	1.03179	0.177651	5.80794	6.32e-09	2.48e-07
NVE2280	1.434	1.451	1.532	0.525	0.255	0.305		NVE16880	CTRL	miR-2022_KD	201.616	87.3383	144.477	1.20215	0.20716	5.80301	6.51e-09	2.55e-07
NVE22820	2.192	2.561	1.708	1.008	0.795	0.443		NVE23229	CTRL	miR-2022_KD	615.183	313.323	464.253	0.969482	0.167109	5.80148	6.57e-09	2.57e-07
NVE22882	23.107	20.637	27.81	6.318	9.126	3.139		NVE14860	CTRL	miR-2022_KD	276.215	125.724	200.97	1.13543	0.195779	5.79957	6.65e-09	2.6e-07
NVE22883	6.156	4.831	6.603	2.13	1.499	1.837		NVE20136	CTRL	miR-2022_KD	995.726	1539.76	1267.74	-0.628542	0.108447	-5.79584	6.8e-09	2.65e-07
NVE22902	121.394	136.554	101.768	46.739	33.16	44.032		NVE21251	CTRL	miR-2022_KD	43.389	142.256	92.8225	-1.69703	0.292908	-5.79373	6.88e-09	2.68e-07
NVE22966	3.298	2.805	2.67	1.194	0.795	1.422		NVE16045	CTRL	miR-2022_KD	101.628	27.1373	64.3828	1.91011	0.329936	5.78934	7.07e-09	2.74e-07
NVE22968	10.837	8.269	11.53	4.548	3.538	2.982		NVE4363	CTRL	miR-2022_KD	228.813	105.372	167.092	1.12091	0.193697	5.78694	7.17e-09	2.78e-07
NVE22988	6.678	4.646	4.957	3.468	1.948	1.615		NVE11517	CTRL	miR-2022_KD	1287.36	842.536	1064.95	0.611507	0.105696	5.78552	7.23e-09	2.79e-07
NVE23110	1.557	1.86	2.38	0.36	0.469	0.48		NVE24482	CTRL	miR-2022_KD	353.65	164.483	259.067	1.10036	0.190199	5.7853	7.24e-09	2.79e-07
NVE23222	22.021	22.498	25.274	11.124	7.525	7.828		NVE20765	CTRL	miR-2022_KD	749.136	1168.36	958.748	-0.642548	0.111136	-5.78162	7.4e-09	2.85e-07
NVE23228	17.392	26.325	25.657	13.295	10.391	9.905		NVE6360	CTRL	miR-2022_KD	1538.32	2246.1	1892.21	-0.546427	0.0945538	-5.77901	7.51e-09	2.89e-07
NVE23323	1.629	1.617	0.807	0.689	0.469	0.489		NVE1971	CTRL	miR-2022_KD	18203.7	26024.3	22114	-0.515593	0.0892661	-5.77591	7.65e-09	2.94e-07
NVE2335	2.796	2.24	2.432	0.638	0.897	0.443		NVE13154	CTRL	miR-2022_KD	685.621	339.186	512.404	1.01702	0.176247	5.77046	7.91e-09	3.03e-07
NVE23358	4.978	3.009	4.926	2.212	2.141	1.403		NVE16090	CTRL	miR-2022_KD	800.785	1222.67	1011.73	-0.609062	0.105578	-5.76882	7.98e-09	3.05e-07
NVE23359	10.918	6.934	11.167	5.011	4.283	3.185		NVE7521	CTRL	miR-2022_KD	372.304	161.494	266.899	1.19939	0.208252	5.75934	8.44e-09	3.22e-07
NVE23364	30.338	28.916	33.212	12.739	16.091	12.619		NVE15132	CTRL	miR-2022_KD	509.469	233.553	371.511	1.12574	0.195829	5.74856	9e-09	3.43e-07
NVE23390	31.291	33.026	26.505	12.904	12.226	13.413		NVE3918	CTRL	miR-2022_KD	307.038	150.418	228.728	1.03048	0.179296	5.74733	9.07e-09	3.45e-07
NVE23516	2.96	3.779	2.888	1.461	1.519	1.338		NVE927	CTRL	miR-2022_KD	547.641	286.827	417.234	0.930743	0.162043	5.74382	9.26e-09	3.51e-07
NVE23602	15.456	15.924	15.587	7.533	6.842	3.397		NVE4491	CTRL	miR-2022_KD	36.7836	0	18.3918	7.51694	1.30914	5.74188	9.36e-09	3.54e-07
NVE23605	0.727	0.877	0.704	1.924	1.336	1.394		NVE100	CTRL	miR-2022_KD	1921.54	1084.61	1503.07	0.824373	0.14359	5.74114	9.4e-09	3.55e-07
NVE23607	4.066	3.905	3.674	8.829	7.576	7.246		NVE13150	CTRL	miR-2022_KD	361.793	148.397	255.095	1.28839	0.224584	5.7368	9.65e-09	3.64e-07
NVE23609	3.226	2.639	2.629	1.05	1.122	1.523		NVE23932	CTRL	miR-2022_KD	1031.99	1559.47	1295.73	-0.594797	0.103727	-5.73426	9.79e-09	3.69e-07
NVE23646	5.51	5.756	6.924	1.276	0.408	0.212		NVE17559	CTRL	miR-2022_KD	444.807	249.174	346.991	0.835452	0.14584	5.72855	1.01e-08	3.81e-07
NVE23662	1.598	1.286	1.79	0.432	0.316	0.166		NVE15578	CTRL	miR-2022_KD	207.711	59.9011	133.806	1.79072	0.312621	5.72808	1.02e-08	3.81e-07
NVE23675	35.224	44.333	39.153	19.902	15.346	17.465		NVE15124	CTRL	miR-2022_KD	826.47	1561.5	1193.99	-0.916864	0.160098	-5.7269	1.02e-08	3.83e-07
NVE23683	1.659	2.035	2.422	0.741	0.571	0.425		NVE18817	CTRL	miR-2022_KD	216.694	98.4226	157.558	1.13475	0.198185	5.72571	1.03e-08	3.84e-07
NVE23852	12.475	14.404	13.693	4.631	2.947	4.385		NVE11041	CTRL	miR-2022_KD	607.715	315.574	461.644	0.949607	0.16585	5.72568	1.03e-08	3.84e-07
NVE23891	3.237	3.828	4.088	1.389	1.009	1.025		NVE21470	CTRL	miR-2022_KD	257.918	611.806	434.862	-1.24174	0.216978	-5.72287	1.05e-08	3.9e-07
NVE23892	4.855	6.691	6.437	2.542	2.009	2.114		NVE16462	CTRL	miR-2022_KD	642.291	399.22	520.756	0.68418	0.119743	5.71371	1.11e-08	4.11e-07
NVE23930	1.485	2.094	1.345	3.108	2.814	4.163		NVE4824	CTRL	miR-2022_KD	498.218	235.823	367.021	1.08349	0.189692	5.71185	1.12e-08	4.15e-07
NVE23940	3.052	7.879	4.533	1.935	2.039	2.714		NVE24287	CTRL	miR-2022_KD	580.399	344.542	462.47	0.75318	0.131891	5.71063	1.13e-08	4.16e-07
NVE23957	1.075	1.383	1.232	0.247	0.153	0.268		NVE4221	CTRL	miR-2022_KD	724.984	1099.23	912.105	-0.600402	0.105142	-5.71042	1.13e-08	4.16e-07
NVE23959	4.599	3.457	3.602	1.482	0.928	1.643		NVE16876	CTRL	miR-2022_KD	1807.04	1020.15	1413.6	0.824184	0.144459	5.7053	1.16e-08	4.28e-07
NVE23964	4.455	4.217	3.809	2.089	0.948	1.154		NVE13945	CTRL	miR-2022_KD	1515.41	899.573	1207.49	0.751946	0.131822	5.70427	1.17e-08	4.3e-07
NVE24066	8.778	9.301	8.373	33.824	36.556	34.699		NVE15290	CTRL	miR-2022_KD	1856.47	790.29	1323.38	1.23166	0.216151	5.69816	1.21e-08	4.45e-07
NVE24086	7.395	8.191	10.929	3.077	1.377	2.225		NVE22021	CTRL	miR-2022_KD	230.368	89.4832	159.926	1.36197	0.239079	5.69673	1.22e-08	4.48e-07
NVE24096	4.824	6.886	4.533	1.935	1.999	2.575		NVE8553	CTRL	miR-2022_KD	216.361	88.4385	152.4	1.28389	0.225483	5.69397	1.24e-08	4.54e-07
NVE24105	9.167	8.843	10.577	3.344	3.824	3.812		NVE23176	CTRL	miR-2022_KD	262.962	470.57	366.766	-0.837744	0.147128	-5.69397	1.24e-08	4.54e-07
NVE24148	0.604	0.877	0.838	0.329	0.184	0.268		NVE19049	CTRL	miR-2022_KD	419.898	233.031	326.465	0.849624	0.149253	5.69249	1.25e-08	4.57e-07
NVE24166	1.526	1.675	1.18	0.237	0.194	0.415		NVE11285	CTRL	miR-2022_KD	3063.66	4689.9	3876.78	-0.614186	0.107919	-5.69119	1.26e-08	4.59e-07
NVE2418	17.289	16.274	16.653	7.944	6.506	7.699		NVE8089	CTRL	miR-2022_KD	2904.33	1849.29	2376.81	0.651902	0.114619	5.68754	1.29e-08	4.68e-07
NVE2419	2.233	1.889	4.088	0.648	0.398	0.563		NVE24296	CTRL	miR-2022_KD	493.558	830.87	662.214	-0.75421	0.13261	-5.68742	1.29e-08	4.68e-07
NVE24208	6.289	6.662	5.082	2.501	2.753	2.446		NVE5200	CTRL	miR-2022_KD	1719.82	2486.52	2103.17	-0.53162	0.0935733	-5.68132	1.34e-08	4.84e-07
NVE24215	13.172	13.304	12.14	5.979	4.589	4.948		NVE9005	CTRL	miR-2022_KD	204.868	73.8624	139.365	1.4743	0.259579	5.67957	1.35e-08	4.88e-07
NVE24232	0.973	1.471	0.931	4.003	4.945	4.052		NVE9452	CTRL	miR-2022_KD	3948.65	2691.15	3319.9	0.552695	0.0973662	5.67646	1.38e-08	4.96e-07
NVE24279	3.298	2.464	3.954	0.741	0.51	0.618		NVE704	CTRL	miR-2022_KD	76.2514	170.777	123.514	-1.16219	0.204811	-5.67446	1.39e-08	5.01e-07
NVE24285	12.189	8.619	11.933	4.981	5.843	3.332		NVE10560	CTRL	miR-2022_KD	1060.44	686.469	873.456	0.628166	0.110702	5.67441	1.39e-08	5.01e-07
NVE24288	10.939	11.288	10.546	6.534	5.741	3.434		NVE23609	CTRL	miR-2022_KD	283.64	124.53	204.085	1.19461	0.210826	5.66631	1.46e-08	5.24e-07
NVE24310	1.403	1.519	1.583	0.432	0.581	0.258		NVE7301	CTRL	miR-2022_KD	2010.18	1315.37	1662.78	0.611061	0.107901	5.66319	1.49e-08	5.33e-07
NVE24326	0.901	1.782	0.963	2.665	3.294	3.932		NVE4457	CTRL	miR-2022_KD	101.601	26.8832	64.2423	1.933	0.341352	5.66277	1.49e-08	5.33e-07
NVE24333	3.79	3.243	3.477	1.636	0.979	1.228		NVE8428	CTRL	miR-2022_KD	496.602	268.083	382.342	0.886653	0.156603	5.66178	1.5e-08	5.35e-07
NVE24336	1.137	2.561	1.904	0.607	0.785	0.692		NVE12509	CTRL	miR-2022_KD	814.991	1200.2	1007.59	-0.558316	0.0987142	-5.65588	1.55e-08	5.53e-07
NVE24337	1.188	3.243	3.333	0.916	0.51	1.292		NVE26036	CTRL	miR-2022_KD	958.885	619.397	789.141	0.629307	0.111313	5.65347	1.57e-08	5.59e-07
NVE24372	5.9	5.892	6.593	1.163	1.366	0.868		NVE6415	CTRL	miR-2022_KD	2358.57	1510.9	1934.74	0.641055	0.113395	5.6533	1.57e-08	5.59e-07
NVE24379	0.502	0.516	0.476	0.175	0.194	0.111		NVE12106	CTRL	miR-2022_KD	6793.05	4382.35	5587.7	0.63265	0.111914	5.65301	1.58e-08	5.59e-07
NVE24395	8.327	8.911	8.352	4.394	3.783	4.237		NVE18567	CTRL	miR-2022_KD	264.303	112.758	188.53	1.22939	0.21749	5.65265	1.58e-08	5.59e-07
NVE24466	2.704	1.938	2.236	0.731	0.479	1.486		NVE13041	CTRL	miR-2022_KD	112.478	37.6413	75.0596	1.5692	0.277939	5.64582	1.64e-08	5.81e-07
NVE24482	11.267	9.963	9.201	5.711	3.977	4.357		NVE22317	CTRL	miR-2022_KD	18027.1	24397.6	21212.4	-0.436459	0.0773296	-5.64414	1.66e-08	5.86e-07
NVE24496	1.096	1.529	2.008	0.525	0.357	0.646		NVE15531	CTRL	miR-2022_KD	7400.94	5174.93	6287.93	0.515831	0.0914136	5.64282	1.67e-08	5.89e-07
NVE24499	5.285	4.733	5.34	1.626	1.387	1.394		NVE13060	CTRL	miR-2022_KD	144.117	58.637	101.377	1.29476	0.229619	5.63874	1.71e-08	6.02e-07
NVE24527	7.907	6.934	7.286	3.355	2.814	2.714		NVE18251	CTRL	miR-2022_KD	125.842	316.375	221.109	-1.32601	0.235348	-5.63426	1.76e-08	6.17e-07
NVE24548	0.348	0.526	0.373	0.031	0.071	0.037		NVE16429	CTRL	miR-2022_KD	9413.92	13298.3	11356.1	-0.498396	0.088477	-5.63306	1.77e-08	6.2e-07
NVE24622	2.602	3.146	2.919	0.772	0.398	0.498		NVE521	CTRL	miR-2022_KD	407.212	709.836	558.524	-0.803283	0.142693	-5.62944	1.81e-08	6.32e-07
NVE24626	2.12	2.113	2.329	1.225	0.979	0.858		NVE18711	CTRL	miR-2022_KD	21130.4	12713.4	16921.9	0.732817	0.130205	5.62819	1.82e-08	6.36e-07
NVE2473	1.526	1.753	2.018	0.679	0.5	0.618		NVE17415	CTRL	miR-2022_KD	605.905	305.99	455.947	0.981188	0.174378	5.6268	1.84e-08	6.4e-07
NVE24749	11.052	11.979	10.412	4.425	4.201	6.185		NVE6269	CTRL	miR-2022_KD	316.586	553.081	434.833	-0.803149	0.142764	-5.62569	1.85e-08	6.43e-07
NVE24765	1.065	1.032	0.818	1.533	1.774	3.028		NVE9417	CTRL	miR-2022_KD	545	258.189	401.595	1.07406	0.191035	5.62231	1.88e-08	6.54e-07
NVE24780	5.234	3.302	3.27	1.688	1.366	0.702		NVE20523	CTRL	miR-2022_KD	35.1694	115.404	75.2866	-1.70248	0.30289	-5.62079	1.9e-08	6.59e-07
NVE24791	3.103	2.25	2.277	1.276	0.724	1.043		NVE21150	CTRL	miR-2022_KD	14090.4	21444.9	17767.6	-0.605828	0.107831	-5.61832	1.93e-08	6.67e-07
NVE24888	1.67	1.636	1.335	3.478	3.151	2.871		NVE3844	CTRL	miR-2022_KD	21497	14061.7	17779.3	0.612214	0.109058	5.61366	1.98e-08	6.84e-07
NVE24889	1.475	1.636	1.615	0.864	0.724	0.535		NVE18296	CTRL	miR-2022_KD	7923.23	5396.99	6660.11	0.554372	0.0987914	5.61154	2.01e-08	6.92e-07
NVE24916	63.647	53.926	56.778	119.245	130.02	119.376		NVE13700	CTRL	miR-2022_KD	4163.5	2746.83	3455.16	0.59928	0.106838	5.60921	2.03e-08	7e-07
NVE25038	2.571	2.756	2.329	0.638	1.142	1.329		NVE13981	CTRL	miR-2022_KD	4686.09	3251.93	3969.01	0.527418	0.0940355	5.60872	2.04e-08	7.01e-07
NVE25057	112.575	110.433	90.756	60.209	47.742	45.657		NVE15837	CTRL	miR-2022_KD	358.325	151.973	255.149	1.23798	0.220906	5.6041	2.09e-08	7.18e-07
NVE25061	4.916	5.814	3.529	2.83	2.203	1.791		NVE4227	CTRL	miR-2022_KD	124.6	44.3465	84.4735	1.48008	0.264175	5.60265	2.11e-08	7.23e-07
NVE25090	1.301	1.451	1.118	2.737	2.967	3.194		NVE10492	CTRL	miR-2022_KD	160.28	313.078	236.679	-0.960214	0.171522	-5.5982	2.17e-08	7.41e-07
NVE25127	1.157	1.607	1.552	0.803	0.602	0.563		NVE22156	CTRL	miR-2022_KD	8141.65	5350.94	6746.29	0.605224	0.108129	5.59725	2.18e-08	7.43e-07
NVE25133	4.691	5.347	6.127	0.35	1.479	0.222		NVE4856	CTRL	miR-2022_KD	503.19	1206.5	854.847	-1.26007	0.2256	-5.58543	2.33e-08	7.94e-07
NVE25134	1.127	1.461	1.656	0.576	0.52	0.757		NVE19758	CTRL	miR-2022_KD	148.563	302.606	225.584	-1.02195	0.183001	-5.58438	2.35e-08	7.98e-07
NVE2514	19.399	21.524	22.873	8.418	7.637	6.702		NVE11796	CTRL	miR-2022_KD	202.785	373.719	288.252	-0.886554	0.158902	-5.57925	2.42e-08	8.2e-07
NVE25221	8.358	6.428	5.765	3.735	3.192	2.88		NVE11430	CTRL	miR-2022_KD	441.943	190.638	316.291	1.21614	0.218013	5.57828	2.43e-08	8.24e-07
NVE25236	0.707	1.373	0.869	0.329	0.235	0.388		NVE1232	CTRL	miR-2022_KD	1123.34	738.996	931.169	0.602606	0.108046	5.5773	2.44e-08	8.27e-07
NVE25276	24.736	26.763	32.85	7.646	7.903	8.262		NVE22280	CTRL	miR-2022_KD	148.918	284.824	216.871	-0.931084	0.166954	-5.57688	2.45e-08	8.27e-07
NVE25281	1.536	2.143	1.459	0.597	0.775	0.729		NVE4313	CTRL	miR-2022_KD	975.497	1569.45	1272.47	-0.686352	0.123084	-5.57629	2.46e-08	8.29e-07
NVE25387	2.919	2.474	3.146	1.77	1.315	1.025		NVE3513	CTRL	miR-2022_KD	408.9	235.775	322.338	0.791462	0.142135	5.56836	2.57e-08	8.66e-07
NVE25390	2.991	5.337	9.584	0.319	0.663	0.415		NVE13382	CTRL	miR-2022_KD	1055.09	1660.66	1357.87	-0.656229	0.117927	-5.56472	2.63e-08	8.83e-07
NVE25427	6.873	6.077	4.926	2.202	1.173	1.412		NVE1025	CTRL	miR-2022_KD	78.8729	20.5515	49.7122	1.925	0.346002	5.56357	2.64e-08	8.87e-07
NVE25449	1.475	1.325	1.273	0.638	0.347	0.775		NVE3395	CTRL	miR-2022_KD	75.7928	17.6256	46.7092	2.09602	0.376876	5.56156	2.67e-08	8.96e-07
NVE25456	1.065	1.471	1.076	0.34	0.357	0.508		NVE11879	CTRL	miR-2022_KD	898.827	1439.66	1169.24	-0.680308	0.122512	-5.55298	2.81e-08	9.4e-07
NVE25463	5.777	7.421	7.576	1.718	2.304	2.954		NVE6249	CTRL	miR-2022_KD	633.225	328.722	480.974	0.943263	0.169907	5.55165	2.83e-08	9.45e-07
NVE25475	1.004	1.295	1.138	0.535	0.428	0.425		NVE14922	CTRL	miR-2022_KD	427.243	226.915	327.079	0.913294	0.164585	5.54907	2.87e-08	9.56e-07
NVE25496	4.261	4.801	4.047	2.182	1.509	2.428		NVE21628	CTRL	miR-2022_KD	324.996	156.657	240.826	1.05795	0.190655	5.54904	2.87e-08	9.56e-07
NVE25498	6.647	6.165	5.258	2.089	1.693	1.412		NVE23440	CTRL	miR-2022_KD	444.906	257.06	350.983	0.79374	0.14311	5.54637	2.92e-08	9.68e-07
NVE25507	19.891	22.176	19.085	9.333	7.087	11.142		NVE15256	CTRL	miR-2022_KD	239.957	119.536	179.747	1.0067	0.181508	5.54633	2.92e-08	9.68e-07
NVE25557	3.544	4.402	3.343	7.635	10.666	11.603		NVE3093	CTRL	miR-2022_KD	2952.79	1931.03	2441.91	0.611509	0.110291	5.54449	2.95e-08	9.76e-07
NVE25581	477.985	410.421	655.051	224.216	324.116	150.023		NVE25143	CTRL	miR-2022_KD	873.068	1305.06	1089.07	-0.581381	0.104862	-5.54423	2.95e-08	9.76e-07
NVE25590	19.328	17.609	20.689	10.157	8.474	7.883		NVE12825	CTRL	miR-2022_KD	326.604	137.491	232.047	1.24385	0.224493	5.54069	3.01e-08	9.95e-07
NVE25612	4.701	3.156	5.641	2.326	1.601	2.492		NVE16402	CTRL	miR-2022_KD	904.146	1644.02	1274.08	-0.861352	0.15549	-5.53959	3.03e-08	9.99e-07
NVE2563	0.154	0.282	0.176	0.566	0.54	0.388		NVE12483	CTRL	miR-2022_KD	51.6071	8.72185	30.1645	2.56964	0.463989	5.53814	3.06e-08	1.01e-06
NVE25656	31.219	28.176	14.893	6.843	8.066	6.979		NVE17248	CTRL	miR-2022_KD	6.26914	45.0901	25.6796	-2.83437	0.512122	-5.53457	3.12e-08	1.03e-06
NVE25664	2.847	2.785	2.194	10.393	11.267	10.551		NVE25373	CTRL	miR-2022_KD	421.307	237.018	329.162	0.831503	0.15028	5.53304	3.15e-08	1.03e-06
NVE25773	10.55	10.518	10.184	3.869	3.548	2.557		NVE23602	CTRL	miR-2022_KD	438.082	166.532	302.307	1.38986	0.251204	5.53279	3.15e-08	1.03e-06
NVE25786	17.74	27.211	24.653	7.79	5.782	8.299		NVE19548	CTRL	miR-2022_KD	205.045	94.1682	149.607	1.12722	0.203744	5.53251	3.16e-08	1.03e-06
NVE258	10.888	15.816	7.917	4.908	4.405	2.428		NVE10779	CTRL	miR-2022_KD	663.244	394.16	528.702	0.749925	0.135566	5.53179	3.17e-08	1.03e-06
NVE25868	0.625	0.954	1.273	0.144	0.071	0.305		NVE15954	CTRL	miR-2022_KD	407.686	208.964	308.325	0.964012	0.174284	5.53127	3.18e-08	1.04e-06
NVE25874	6.023	8.239	6.603	13.552	16.274	21.148		NVE22513	CTRL	miR-2022_KD	234.755	98.2314	166.493	1.25105	0.226523	5.52284	3.34e-08	1.09e-06
NVE25879	15.825	14.648	23.98	5.938	6.628	7.348		NVE19223	CTRL	miR-2022_KD	209.796	366.784	288.29	-0.803357	0.145609	-5.51722	3.44e-08	1.12e-06
NVE25884	27.296	28.77	27.882	7.996	5.975	11.502		NVE16888	CTRL	miR-2022_KD	231.207	419.146	325.176	-0.860134	0.155975	-5.51456	3.5e-08	1.13e-06
NVE25920	31.321	29.734	21.165	9.004	9.85	7.163		NVE16007	CTRL	miR-2022_KD	63.0621	13.337	38.1995	2.26195	0.410502	5.51021	3.58e-08	1.16e-06
NVE25937	120.544	127.155	89.68	57.338	37.239	39.527		NVE16341	CTRL	miR-2022_KD	364.496	629.472	496.984	-0.784453	0.142437	-5.50736	3.64e-08	1.18e-06
NVE25945	13.756	12.963	12.937	6.442	6.832	5.391		NVE12889	CTRL	miR-2022_KD	807.623	528.359	667.991	0.610994	0.111125	5.49828	3.84e-08	1.24e-06
NVE25958	5.9	4.753	3.757	1.266	0.673	1.043		NVE7422	CTRL	miR-2022_KD	66.4198	164.47	115.445	-1.31365	0.238962	-5.49732	3.86e-08	1.24e-06
NVE25964	21.274	19.245	19.664	52.316	51.535	35.844		NVE17319	CTRL	miR-2022_KD	1016.01	647.337	831.673	0.650733	0.118413	5.49546	3.9e-08	1.25e-06
NVE25973	3.554	2.581	3.053	6.905	5.476	8.88		NVE17213	CTRL	miR-2022_KD	3741.67	2393.46	3067.56	0.643607	0.117294	5.48713	4.09e-08	1.31e-06
NVE26001	1.127	0.993	1.325	0.412	0.479	0.369		NVE13058	CTRL	miR-2022_KD	443.69	244.65	344.17	0.862002	0.157168	5.48458	4.14e-08	1.33e-06
NVE26002	7.815	7.509	11.954	2.089	2.61	2.335		NVE8171	CTRL	miR-2022_KD	75.1336	13.8368	44.4852	2.45274	0.447311	5.48329	4.17e-08	1.34e-06
NVE26011	1.68	2.318	0.445	0.525	0.296	0		NVE26043	CTRL	miR-2022_KD	1822.23	1211.17	1516.7	0.588584	0.107432	5.47866	4.29e-08	1.37e-06
NVE26012	4.558	7.83	2.349	1.369	0.969	0.997		NVE24208	CTRL	miR-2022_KD	173.98	74.9269	124.453	1.21976	0.222678	5.47767	4.31e-08	1.38e-06
NVE26033	4.097	3.993	4.802	2.223	1.377	2.742		NVE8200	CTRL	miR-2022_KD	181.099	76.0802	128.59	1.24943	0.22818	5.47563	4.36e-08	1.39e-06
NVE26034	197.454	220.145	185.952	76.612	80.31	113.126		NVE3978	CTRL	miR-2022_KD	3738.29	2321.8	3030.05	0.686714	0.125487	5.47239	4.44e-08	1.41e-06
NVE26091	2.182	1.967	1.78	0.834	0.704	0.535		NVE9846	CTRL	miR-2022_KD	510.623	286.392	398.507	0.82987	0.151905	5.46307	4.68e-08	1.49e-06
NVE26093	2.632	2.133	2.184	0.7	0.571	0.702		NVE14552	CTRL	miR-2022_KD	32200.2	20861	26530.6	0.626349	0.11472	5.4598	4.77e-08	1.51e-06
NVE26145	1.71	0.964	1.304	5.135	3.447	4.542		NVE6851	CTRL	miR-2022_KD	1422.42	808.979	1115.7	0.812022	0.148734	5.45955	4.77e-08	1.51e-06
NVE26153	3.431	3.097	3.374	0.998	0.887	0.517		NVE16820	CTRL	miR-2022_KD	46.5547	167.689	107.122	-1.83617	0.33641	-5.45813	4.81e-08	1.52e-06
NVE26156	10.847	9.389	7.307	5.402	5.129	2.705		NVE9724	CTRL	miR-2022_KD	1486.27	683.627	1084.95	1.12068	0.205444	5.4549	4.9e-08	1.55e-06
NVE26158	6.145	6.126	4.833	17.463	21.495	17.345		NVE21626	CTRL	miR-2022_KD	205.909	407.41	306.659	-0.990508	0.181642	-5.45307	4.95e-08	1.56e-06
NVE2621	63.237	41.246	35.851	17.216	14.439	14.751		NVE12138	CTRL	miR-2022_KD	652.058	395.281	523.67	0.723256	0.132668	5.45161	4.99e-08	1.57e-06
NVE2622	23.865	18.748	13.475	5.824	5.078	7.145		NVE25223	CTRL	miR-2022_KD	696.395	1046.95	871.67	-0.587738	0.107933	-5.44539	5.17e-08	1.62e-06
NVE264	16.193	15.816	20.658	5.649	3.385	2.972		NVE5857	CTRL	miR-2022_KD	12845.2	8823.97	10834.6	0.541551	0.0995115	5.4421	5.27e-08	1.65e-06
NVE2649	12.936	15.193	15.669	6.781	7.036	7.754		NVE5901	CTRL	miR-2022_KD	6485.38	3972.87	5229.12	0.706718	0.129902	5.4404	5.32e-08	1.67e-06
NVE265	48.078	56.361	55.474	27.475	19.547	15.508		NVE18294	CTRL	miR-2022_KD	4643.48	3409.58	4026.53	0.445993	0.081999	5.43901	5.36e-08	1.68e-06
NVE2716	15.753	16.099	13.848	4.651	4.313	5.566		NVE3891	CTRL	miR-2022_KD	865.693	550.328	708.011	0.652329	0.119986	5.43673	5.43e-08	1.69e-06
NVE2717	3.657	3.448	2.784	1.07	1.611	1.652		NVE1538	CTRL	miR-2022_KD	1989.46	1219.17	1604.31	0.705566	0.129786	5.43638	5.44e-08	1.7e-06
NVE2720	3.308	3.662	3.126	1.142	1.754	1.265		NVE12729	CTRL	miR-2022_KD	1323.78	1893.81	1608.79	-0.515501	0.0948502	-5.43489	5.48e-08	1.7e-06
NVE2748	6.555	6.292	5.92	2.768	3.232	2.372		NVE21741	CTRL	miR-2022_KD	1268.74	1779.68	1524.21	-0.488228	0.0898331	-5.43483	5.48e-08	1.7e-06
NVE2751	9.833	8.113	10.826	3.231	3.212	3.462		NVE9721	CTRL	miR-2022_KD	2049.65	3473.66	2761.65	-0.760762	0.139997	-5.43411	5.51e-08	1.71e-06
NVE2760	4.046	4.022	4.616	1.122	1.428	1.209		NVE1861	CTRL	miR-2022_KD	1025.03	631.129	828.08	0.697553	0.128476	5.42945	5.65e-08	1.75e-06
NVE2762	5.377	5.464	3.084	2.171	0.622	0.323		NVE2140	CTRL	miR-2022_KD	74.7944	21.2325	48.0135	1.81491	0.334399	5.42739	5.72e-08	1.77e-06
NVE2797	1.618	1.286	1.19	0.268	0.286	0.148		NVE24382	CTRL	miR-2022_KD	542.729	816.797	679.763	-0.588195	0.108383	-5.42701	5.73e-08	1.77e-06
NVE2852	5.961	6.584	7.876	2.449	3.273	3.268		NVE1880	CTRL	miR-2022_KD	206.289	91.5265	148.908	1.17121	0.216264	5.41566	6.11e-08	1.88e-06
NVE2900	4.005	4.519	3.612	2.099	1.988	1.846		NVE24188	CTRL	miR-2022_KD	1189.2	638.932	914.068	0.89869	0.165946	5.41555	6.11e-08	1.88e-06
NVE2902	3.595	2.97	1.252	1.06	0.52	1.431		NVE17972	CTRL	miR-2022_KD	173.781	66.7511	120.266	1.37617	0.254554	5.4062	6.44e-08	1.98e-06
NVE2914	0.696	0.506	0.528	0.154	0.143	0.102		NVE427	CTRL	miR-2022_KD	723.71	423.674	573.692	0.773092	0.143115	5.40189	6.59e-08	2.02e-06
NVE3047	7.354	7.363	5.071	2.768	3.396	2.668		NVE25390	CTRL	miR-2022_KD	51.4711	4.06112	27.7661	3.67332	0.680124	5.40096	6.63e-08	2.03e-06
NVE3051	15.927	16.985	19.996	9.899	6.924	7.311		NVE12886	CTRL	miR-2022_KD	38.5205	107.697	73.1088	-1.4897	0.276175	-5.39403	6.89e-08	2.11e-06
NVE3108	1.782	1.529	2.411	3.653	4.436	3.775		NVE938	CTRL	miR-2022_KD	981.291	667.582	824.436	0.556311	0.103252	5.3879	7.13e-08	2.18e-06
NVE3127	5.091	3.759	4.399	9.817	9.289	7.957		NVE20160	CTRL	miR-2022_KD	1719.98	952.216	1336.1	0.853843	0.158535	5.38583	7.21e-08	2.2e-06
NVE3178	2.868	3.194	2.888	0.875	1.295	1.699		NVE20314	CTRL	miR-2022_KD	191.56	93.0978	142.329	1.04145	0.193404	5.38485	7.25e-08	2.21e-06
NVE3179	1.864	2.61	2.691	1.204	1.275	0.96		NVE13106	CTRL	miR-2022_KD	3743.23	2468.33	3105.78	0.601293	0.111782	5.37914	7.48e-08	2.28e-06
NVE3233	1.885	3.389	3.819	0.463	0.683	1.329		NVE12033	CTRL	miR-2022_KD	181.732	61.9986	121.865	1.54786	0.287764	5.37894	7.49e-08	2.28e-06
NVE3329	0.86	1.266	2.246	2.624	2.631	3.674		NVE4490	CTRL	miR-2022_KD	3595.6	5138.73	4367.16	-0.514981	0.095898	-5.37009	7.87e-08	2.39e-06
NVE3347	2.438	2.415	3.167	0.792	0.836	1.699		NVE13538	CTRL	miR-2022_KD	2970.67	1829.76	2400.21	0.698796	0.130132	5.36991	7.88e-08	2.39e-06
NVE3369	1.413	0.935	1.552	0.216	0.143	0.092		NVE15608	CTRL	miR-2022_KD	4043.15	2723.86	3383.5	0.570125	0.106228	5.36701	8.01e-08	2.42e-06
NVE3395	7.682	6.106	9.625	1.914	1.764	1.735		NVE20185	CTRL	miR-2022_KD	1635.54	1059.81	1347.68	0.626305	0.116701	5.36677	8.02e-08	2.42e-06
NVE3397	0.799	0.76	1.035	0.36	0.347	0.563		NVE20547	CTRL	miR-2022_KD	126.266	40.6309	83.4483	1.62154	0.302152	5.36664	8.02e-08	2.42e-06
NVE3410	1.536	1.743	1.387	0.391	0.296	0.517		NVE13348	CTRL	miR-2022_KD	360.896	592.979	476.938	-0.71645	0.133512	-5.36618	8.04e-08	2.42e-06
NVE3412	5.992	4.909	8.394	0.442	1.091	0.858		NVE18576	CTRL	miR-2022_KD	44.7211	2.98018	23.8506	3.82635	0.713172	5.36525	8.08e-08	2.43e-06
NVE3436	11.625	7.197	8.042	2.984	3.222	5.068		NVE5949	CTRL	miR-2022_KD	498.312	294.093	396.202	0.758564	0.141394	5.36489	8.1e-08	2.43e-06
NVE3448	5.9	5.103	5.009	3.705	2.417	1.2		NVE16798	CTRL	miR-2022_KD	1638.26	905.97	1272.11	0.853791	0.159507	5.35268	8.67e-08	2.6e-06
NVE3477	4.496	4.538	2.981	1.255	1.183	1.348		NVE10136	CTRL	miR-2022_KD	675.675	418.361	547.018	0.689899	0.128994	5.3483	8.88e-08	2.66e-06
NVE3483	1.762	1.617	1.211	0.72	0.326	0.766		NVE18792	CTRL	miR-2022_KD	950.133	598.021	774.077	0.668264	0.124996	5.34628	8.98e-08	2.68e-06
NVE3484	4.24	7.285	5.879	1.77	0.959	1.062		NVE15307	CTRL	miR-2022_KD	808.571	408.971	608.771	0.982259	0.183747	5.34571	9.01e-08	2.69e-06
NVE3487	4.158	3.866	5.289	1.523	2.335	0.526		NVE25706	CTRL	miR-2022_KD	3099.54	1938.51	2519.02	0.676135	0.126494	5.34521	9.03e-08	2.69e-06
NVE3506	10.212	10.762	12.171	5.269	3.569	4.228		NVE19514	CTRL	miR-2022_KD	55.2859	8.74023	32.0131	2.63533	0.493092	5.34449	9.07e-08	2.7e-06
NVE3525	1.219	1.159	1.48	0.34	0.143	0.342		NVE3605	CTRL	miR-2022_KD	284.311	129.058	206.685	1.13409	0.212314	5.34159	9.21e-08	2.74e-06
NVE3567	2.632	3.691	2.484	0.854	1.417	0.96		NVE11986	CTRL	miR-2022_KD	627.848	380.061	503.955	0.722384	0.135291	5.33948	9.32e-08	2.76e-06
NVE3580	25.258	31.292	23.866	6.576	6.628	8.834		NVE7338	CTRL	miR-2022_KD	207.141	95.8234	151.482	1.11259	0.208558	5.33468	9.57e-08	2.83e-06
NVE3605	21.991	21.076	21.817	12.071	7.189	9.97		NVE12378	CTRL	miR-2022_KD	347.306	183.823	265.565	0.917726	0.17211	5.33221	9.7e-08	2.87e-06
NVE3611	12.547	8.931	8.797	24.049	20.598	18.296		NVE19765	CTRL	miR-2022_KD	768.066	1220.33	994.197	-0.667377	0.12521	-5.33008	9.82e-08	2.9e-06
NVE3612	4.814	3.584	3.54	8.829	7.75	8.936		NVE1462	CTRL	miR-2022_KD	876.312	1395.46	1135.89	-0.669804	0.125695	-5.32881	9.89e-08	2.92e-06
NVE3613	3.165	3.272	2.66	8.387	4.425	8.253		NVE8304	CTRL	miR-2022_KD	815.439	1184.55	999.995	-0.537776	0.100949	-5.32721	9.97e-08	2.94e-06
NVE3670	14.934	12.534	10.546	5.382	4.109	4.819		NVE7568	CTRL	miR-2022_KD	112.619	266.628	189.624	-1.23578	0.232282	-5.3202	1.04e-07	3.05e-06
NVE3671	3.349	3.613	2.505	1.389	1.346	1.375		NVE8884	CTRL	miR-2022_KD	655.752	994.986	825.369	-0.599085	0.112613	-5.31987	1.04e-07	3.05e-06
NVE3778	4.384	4.85	4.285	1.677	1.03	0.84		NVE15651	CTRL	miR-2022_KD	6981.63	4392.77	5687.2	0.668087	0.125627	5.31803	1.05e-07	3.08e-06
NVE387	19.625	13.81	17.594	9.982	6.037	5.936		NVE218	CTRL	miR-2022_KD	9165.03	5958.86	7561.95	0.620821	0.116776	5.31632	1.06e-07	3.1e-06
NVE3912	64.026	73.814	32.871	16.619	20.414	22.219		NVE25879	CTRL	miR-2022_KD	187.388	69.0387	128.213	1.43978	0.270874	5.3153	1.06e-07	3.11e-06
NVE3918	16.265	18.037	15.742	7.81	9.463	7.034		NVE18167	CTRL	miR-2022_KD	395.664	226.142	310.903	0.810124	0.15244	5.31439	1.07e-07	3.12e-06
NVE3920	7.969	9.087	8.414	3.766	3.375	3.009		NVE7869	CTRL	miR-2022_KD	1368.73	785.277	1077	0.799679	0.150485	5.314	1.07e-07	3.13e-06
NVE3963	4.824	6.418	5.185	1.924	1.846	1.865		NVE18112	CTRL	miR-2022_KD	1008.91	664.186	836.546	0.602372	0.113441	5.30999	1.1e-07	3.19e-06
NVE3994	3.708	5.288	5.144	0.906	0.938	0.932		NVE3127	CTRL	miR-2022_KD	123.531	254.074	188.803	-1.04222	0.196283	-5.30977	1.1e-07	3.19e-06
NVE4023	1.209	1.217	1.552	0.185	0.112	0.295		NVE18561	CTRL	miR-2022_KD	967.308	623.101	795.205	0.634594	0.119526	5.30927	1.1e-07	3.19e-06
NVE4038	22.165	42.385	20.461	15.971	14.194	10.976		NVE15541	CTRL	miR-2022_KD	414.512	680.848	547.68	-0.714501	0.134642	-5.30667	1.12e-07	3.23e-06
NVE4155	2.622	2.99	3.384	0.617	0.857	1.274		NVE4658	CTRL	miR-2022_KD	6751.17	4446.35	5598.76	0.602459	0.113532	5.30652	1.12e-07	3.23e-06
NVE4156	10.232	9.243	10.557	3.797	4.854	4.911		NVE12324	CTRL	miR-2022_KD	347.904	160.389	254.147	1.12259	0.211571	5.30597	1.12e-07	3.24e-06
NVE4163	2.612	3.009	5.071	1.255	0.775	0.951		NVE13584	CTRL	miR-2022_KD	130.947	40.1377	85.5426	1.71402	0.323159	5.30395	1.13e-07	3.27e-06
NVE4169	3.431	3.847	5.206	1.924	1.825	1.126		NVE21264	CTRL	miR-2022_KD	1859.2	2539.83	2199.52	-0.449782	0.0848498	-5.30091	1.15e-07	3.32e-06
NVE4184	1.372	1.208	0.994	0.576	0.224	0.526		NVE3410	CTRL	miR-2022_KD	72.8666	18.9335	45.9	1.95247	0.368373	5.30025	1.16e-07	3.33e-06
NVE4185	12.342	12.213	13.755	3.797	2.621	3.129		NVE6309	CTRL	miR-2022_KD	686.617	381.645	534.131	0.846534	0.159783	5.29802	1.17e-07	3.36e-06
NVE4227	3.042	2.844	2.846	1.235	1.04	0.812		NVE12346	CTRL	miR-2022_KD	1343.64	1982.27	1662.96	-0.561962	0.106078	-5.2976	1.17e-07	3.37e-06
NVE4235	52.677	83.543	61.001	27.691	20.863	30.01		NVE23950	CTRL	miR-2022_KD	340.569	540.821	440.695	-0.6667	0.125878	-5.29639	1.18e-07	3.38e-06
NVE426	39.188	55.134	50.486	21.085	15.611	18.296		NVE10982	CTRL	miR-2022_KD	33.137	108.66	70.8986	-1.69403	0.319991	-5.294	1.2e-07	3.42e-06
NVE4260	16.398	16.196	14.603	4.641	3.487	3.979		NVE2321	CTRL	miR-2022_KD	2013.05	2965.49	2489.27	-0.559486	0.105692	-5.29356	1.2e-07	3.43e-06
NVE4324	5.295	5.678	5.34	1.863	1.479	1.929		NVE5715	CTRL	miR-2022_KD	179.856	61.6974	120.776	1.55324	0.293496	5.29221	1.21e-07	3.45e-06
NVE4343	3.779	1.714	3.322	1.595	1.346	0.748		NVE21381	CTRL	miR-2022_KD	1348.79	1913.74	1631.26	-0.504885	0.0954747	-5.28816	1.24e-07	3.52e-06
NVE4355	70.161	94.208	83.356	139.527	222.24	185.599		NVE11820	CTRL	miR-2022_KD	4384.41	2560.33	3472.37	0.775341	0.146652	5.28693	1.24e-07	3.54e-06
NVE4363	7.477	6.876	6.003	3.211	2.876	3.203		NVE63	CTRL	miR-2022_KD	787.91	1164.27	976.088	-0.561402	0.106314	-5.28058	1.29e-07	3.66e-06
NVE440	18.324	13.499	13.972	31.283	32.946	27.924		NVE16621	CTRL	miR-2022_KD	313.51	519.857	416.684	-0.730264	0.138362	-5.27791	1.31e-07	3.71e-06
NVE4443	1.956	1.656	1.749	3.55	2.774	4.403		NVE26066	CTRL	miR-2022_KD	641.717	1150.92	896.32	-0.842376	0.159672	-5.27565	1.32e-07	3.75e-06
NVE4454	3.011	2.815	4.254	0.875	0.755	1.126		NVE17843	CTRL	miR-2022_KD	18804.6	27148.3	22976.5	-0.529779	0.100454	-5.27387	1.34e-07	3.78e-06
NVE4457	18.314	14.141	11.354	2.922	4.66	3.969		NVE23786	CTRL	miR-2022_KD	4251.99	3000.83	3626.41	0.502052	0.0952069	5.27328	1.34e-07	3.79e-06
NVE4484	1.997	1.987	2.256	0.875	0.877	0.683		NVE12188	CTRL	miR-2022_KD	39.6839	1.23579	20.4598	4.83131	0.916814	5.26967	1.37e-07	3.86e-06
NVE4491	2.438	1.032	1.759	0	0	0		NVE13775	CTRL	miR-2022_KD	146.654	55.775	101.214	1.38988	0.263783	5.26904	1.37e-07	3.86e-06
NVE4540	3.257	2.484	3.208	1.533	1.152	1.532		NVE6365	CTRL	miR-2022_KD	859.478	1226.38	1042.93	-0.512586	0.0972896	-5.26866	1.37e-07	3.87e-06
NVE4571	2.233	2.484	2.494	6.061	7.117	6.997		NVE20931	CTRL	miR-2022_KD	967.759	565.469	766.614	0.772404	0.146741	5.26372	1.41e-07	3.97e-06
NVE4595	7.702	6.467	6.613	3.735	2.478	3.332		NVE12334	CTRL	miR-2022_KD	2740.4	1675.28	2207.84	0.708723	0.134676	5.26244	1.42e-07	3.99e-06
NVE4604	11.799	13.82	7.421	6.925	3.661	4.025		NVE17660	CTRL	miR-2022_KD	4401.08	2792.57	3596.82	0.655454	0.124596	5.26066	1.44e-07	4.02e-06
NVE4606	10.304	13.518	9.708	6.987	4.293	5.022		NVE26	CTRL	miR-2022_KD	285.769	156.576	221.173	0.868445	0.165149	5.25856	1.45e-07	4.06e-06
NVE4655	3.36	4.237	4.782	1.945	1.978	1.191		NVE8162	CTRL	miR-2022_KD	95.5337	18.3789	56.9563	2.38993	0.45463	5.25687	1.47e-07	4.09e-06
NVE4697	2.591	1.305	2.287	0.803	0.194	0.212		NVE9950	CTRL	miR-2022_KD	336.092	190.409	263.25	0.823605	0.156759	5.25397	1.49e-07	4.15e-06
NVE47	251.145	256.969	265.531	76.807	53.36	55.405		NVE17011	CTRL	miR-2022_KD	99.6618	30.3188	64.9903	1.70285	0.324118	5.25381	1.49e-07	4.15e-06
NVE4728	18.641	17.56	22.045	7.872	10.074	9.148		NVE7823	CTRL	miR-2022_KD	4027.49	2140.92	3084.2	0.911907	0.173601	5.25288	1.5e-07	4.17e-06
NVE478	162.271	181.977	105.763	45.597	40.247	49.007		NVE17656	CTRL	miR-2022_KD	482.758	275.297	379.028	0.806187	0.153484	5.25258	1.5e-07	4.17e-06
NVE4788	1.598	1.432	2.215	0.751	0.826	0.988		NVE7136	CTRL	miR-2022_KD	368.642	154.206	261.424	1.25594	0.239222	5.2501	1.52e-07	4.21e-06
NVE4815	3.616	3.477	5.113	2.439	1.132	2.086		NVE7125	CTRL	miR-2022_KD	294.683	162.31	228.497	0.858425	0.163508	5.25004	1.52e-07	4.21e-06
NVE4817	4.681	7.022	6.862	3.015	2.009	3.443		NVE14161	CTRL	miR-2022_KD	4424.58	3184.57	3804.58	0.475088	0.090567	5.24571	1.56e-07	4.31e-06
NVE4824	6.34	7.821	6.883	2.758	3.039	4.071		NVE4315	CTRL	miR-2022_KD	14708	11079.5	12893.8	0.40886	0.0780113	5.24105	1.6e-07	4.41e-06
NVE4826	3.534	3.642	1.863	1.06	1.611	0.96		NVE6606	CTRL	miR-2022_KD	518.076	318.116	418.096	0.70132	0.133839	5.24001	1.61e-07	4.43e-06
NVE4856	20.905	32.402	20.782	44.64	74.692	56.697		NVE21028	CTRL	miR-2022_KD	716.148	426.11	571.129	0.748136	0.142829	5.23799	1.62e-07	4.47e-06
NVE486	1.823	0.701	1.304	3.519	3.579	4.025		NVE9106	CTRL	miR-2022_KD	114.282	31.5729	72.9275	1.83963	0.351256	5.23727	1.63e-07	4.48e-06
NVE4891	2.11	3.594	3.809	0.967	0.948	1.708		NVE24532	CTRL	miR-2022_KD	421.927	666.51	544.218	-0.65694	0.125505	-5.23439	1.66e-07	4.55e-06
NVE4906	3.411	2.415	3.964	1.945	1.04	1.237		NVE24096	CTRL	miR-2022_KD	209.94	84.9011	147.421	1.31316	0.251033	5.23103	1.69e-07	4.63e-06
NVE4959	40.11	42.814	45.228	7.388	4.548	3.48		NVE3579	CTRL	miR-2022_KD	3717.2	2549.71	3133.46	0.544343	0.104233	5.22237	1.77e-07	4.84e-06
NVE496	2.141	0.701	1.428	3.982	2.6	4.699		NVE18185	CTRL	miR-2022_KD	398.011	802.252	600.132	-1.01062	0.193541	-5.22174	1.77e-07	4.85e-06
NVE5133	40.826	40.729	48.954	23.73	16.764	16.551		NVE3484	CTRL	miR-2022_KD	74.0418	16.1088	45.0753	2.18099	0.41788	5.21918	1.8e-07	4.91e-06
NVE5138	6.791	9.096	7.524	3.674	3.079	3.203		NVE19811	CTRL	miR-2022_KD	1716.68	2506.75	2111.71	-0.546777	0.104877	-5.2135	1.85e-07	5.06e-06
NVE5143	8.317	4.577	4.088	2.398	2.182	3.545		NVE17049	CTRL	miR-2022_KD	427.439	161.044	294.242	1.41291	0.271124	5.21131	1.88e-07	5.11e-06
NVE5154	34.23	43.271	32.974	17.38	14.959	18.665		NVE17022	CTRL	miR-2022_KD	50.9876	7.50443	29.246	2.75415	0.528516	5.2111	1.88e-07	5.11e-06
NVE5169	5.285	4.422	6.769	10.095	7.535	16.016		NVE17754	CTRL	miR-2022_KD	219.467	93.1605	156.314	1.24093	0.238204	5.20954	1.89e-07	5.15e-06
NVE5181	4.292	5.045	4.626	2.202	1.713	2.677		NVE3939	CTRL	miR-2022_KD	462.226	727.001	594.613	-0.654563	0.125676	-5.20835	1.91e-07	5.17e-06
NVE5264	4.046	3.672	4.399	1.183	0.561	0.822		NVE19036	CTRL	miR-2022_KD	4212.3	2699.36	3455.83	0.641165	0.123123	5.20751	1.91e-07	5.19e-06
NVE5265	12.762	10.479	10.888	2.202	3.09	1.874		NVE5496	CTRL	miR-2022_KD	164.079	74.1904	119.135	1.14545	0.220084	5.20461	1.94e-07	5.26e-06
NVE5283	0.686	0.993	1.035	0.165	0.122	0		NVE13208	CTRL	miR-2022_KD	165.849	74.4366	120.143	1.15605	0.222451	5.19688	2.03e-07	5.48e-06
NVE5299	22.113	19.323	21.31	10.136	6.016	10.099		NVE8001	CTRL	miR-2022_KD	1182.64	1719.69	1451.17	-0.540822	0.104089	-5.19579	2.04e-07	5.5e-06
NVE5329	21.96	25.117	9.791	47.14	41.542	31.607		NVE13796	CTRL	miR-2022_KD	4219.67	7127.38	5673.53	-0.756471	0.145621	-5.19478	2.05e-07	5.53e-06
NVE5337	5.582	4.86	8.093	2.562	2.916	2.659		NVE19759	CTRL	miR-2022_KD	328.747	557.044	442.895	-0.761908	0.146674	-5.19456	2.05e-07	5.53e-06
NVE5342	8.143	8.843	10.412	3.571	4.242	3.729		NVE9821	CTRL	miR-2022_KD	111.93	34.9972	73.4635	1.68031	0.323539	5.19352	2.06e-07	5.55e-06
NVE5343	3.452	5.064	5.682	1.77	1.733	2.391		NVE2056	CTRL	miR-2022_KD	106.789	36.2237	71.5065	1.54727	0.297958	5.1929	2.07e-07	5.56e-06
NVE5345	1.649	1.977	2.101	0.957	0.714	0.951		NVE13567	CTRL	miR-2022_KD	877.267	1264.8	1071.03	-0.528295	0.101821	-5.18847	2.12e-07	5.69e-06
NVE5377	3.523	3.642	3.322	1.266	0.704	1.117		NVE15234	CTRL	miR-2022_KD	1870.51	2639.82	2255.17	-0.49782	0.0959558	-5.18802	2.13e-07	5.69e-06
NVE5383	7.057	5.444	4.75	2.655	2.651	3		NVE5020	CTRL	miR-2022_KD	353.639	195.372	274.505	0.852719	0.164407	5.18664	2.14e-07	5.73e-06
NVE5413	33.411	35.003	29.89	17.823	14.622	12.96		NVE25987	CTRL	miR-2022_KD	2208.68	3152.42	2680.55	-0.513525	0.0990252	-5.1858	2.15e-07	5.75e-06
NVE5418	503.397	626.573	536.123	262.661	340.013	223.095		NVE14878	CTRL	miR-2022_KD	957.316	558.594	757.955	0.778165	0.150152	5.18252	2.19e-07	5.84e-06
NVE5450	11.769	11.58	12.13	5.68	5.812	6.102		NVE14122	CTRL	miR-2022_KD	44.6903	5.48775	25.089	2.9849	0.576064	5.18154	2.2e-07	5.86e-06
NVE5458	4.65	2.279	2.66	1.698	0.663	0.969		NVE22651	CTRL	miR-2022_KD	4172.78	5501.04	4836.91	-0.398431	0.0769473	-5.17798	2.24e-07	5.97e-06
NVE5473	3.421	3.165	3.995	1.986	1.366	1.717		NVE16539	CTRL	miR-2022_KD	661.581	1109.82	885.702	-0.74453	0.143901	-5.17391	2.29e-07	6.09e-06
NVE5495	0.963	1.149	1.325	0.154	0.051	0.305		NVE15239	CTRL	miR-2022_KD	2289.23	1570.3	1929.76	0.544081	0.10523	5.17041	2.34e-07	6.2e-06
NVE5496	2.325	2.581	2.515	1.132	0.959	1.237		NVE13164	CTRL	miR-2022_KD	75.5225	22.6319	49.0772	1.73606	0.335819	5.16963	2.35e-07	6.22e-06
NVE5515	7.723	3.818	6.303	3.54	2.61	2.105		NVE7520	CTRL	miR-2022_KD	1616.68	742.039	1179.36	1.12479	0.217738	5.16581	2.39e-07	6.34e-06
NVE5550	0.85	0.857	0.362	0.113	0.275	0.037		NVE19523	CTRL	miR-2022_KD	1597.72	956.768	1277.24	0.73817	0.1431	5.15842	2.49e-07	6.58e-06
NVE5566	1.67	1.656	0.911	0.37	0.449	0.609		NVE62	CTRL	miR-2022_KD	478.226	278.994	378.61	0.775352	0.150374	5.15616	2.52e-07	6.65e-06
NVE5567	1.024	1.188	0.983	0.196	0.153	0		NVE23218	CTRL	miR-2022_KD	351.774	189.118	270.446	0.900882	0.174787	5.15417	2.55e-07	6.72e-06
NVE5608	0.574	0.915	1.107	0.144	0	0.231		NVE14586	CTRL	miR-2022_KD	530.502	333.852	432.177	0.667694	0.129641	5.15033	2.6e-07	6.85e-06
NVE5609	1.045	0.974	1.138	0.35	0.224	0.12		NVE2673	CTRL	miR-2022_KD	5955.39	10180.5	8067.92	-0.773337	0.150228	-5.14775	2.64e-07	6.93e-06
NVE5630	1.516	1.714	1.615	0.648	0.581	0.665		NVE4945	CTRL	miR-2022_KD	279.045	155.45	217.247	0.84382	0.163983	5.14577	2.66e-07	7e-06
NVE5705	1.741	1.753	1.366	0.288	0.194	0.314		NVE11913	CTRL	miR-2022_KD	147.899	55.1475	101.523	1.4264	0.277355	5.14289	2.71e-07	7.09e-06
NVE5708	2.694	4.909	4.43	1.163	0.653	1.025		NVE20568	CTRL	miR-2022_KD	1073.86	1689.57	1381.71	-0.653251	0.127021	-5.14285	2.71e-07	7.09e-06
NVE5709	1.977	2.104	2.463	0.381	0.408	0.342		NVE18953	CTRL	miR-2022_KD	2393.55	1506.43	1949.99	0.666748	0.129652	5.1426	2.71e-07	7.09e-06
NVE5713	1.905	1.88	1.356	0.473	0.235	0.323		NVE11521	CTRL	miR-2022_KD	64.3993	15.8901	40.1447	2.03569	0.395986	5.14082	2.74e-07	7.15e-06
NVE5715	5.203	7.022	3.778	1.544	1.723	2.169		NVE21543	CTRL	miR-2022_KD	994.63	1421.84	1208.24	-0.515993	0.100417	-5.1385	2.77e-07	7.23e-06
NVE5754	3.482	3.769	5.547	1.451	1.795	0.637		NVE21986	CTRL	miR-2022_KD	1071.94	1595.16	1333.55	-0.572984	0.111553	-5.13641	2.8e-07	7.3e-06
NVE5773	0.522	0.526	0.435	1.214	1.305	1.514		NVE15888	CTRL	miR-2022_KD	232.549	121.763	177.156	0.933599	0.181877	5.13313	2.85e-07	7.42e-06
NVE578	2.468	2.912	2.07	1.554	0.744	1.357		NVE2900	CTRL	miR-2022_KD	205.516	101.375	153.445	1.01963	0.198648	5.13282	2.85e-07	7.42e-06
NVE5799	4.507	3.652	5.092	2.089	1.682	1.532		NVE9003	CTRL	miR-2022_KD	2732.75	1397.44	2065.1	0.967395	0.188608	5.12914	2.91e-07	7.55e-06
NVE5880	6.473	7.236	8.331	3.087	3.018	3.582		NVE16	CTRL	miR-2022_KD	471.921	185.759	328.84	1.34559	0.262696	5.12223	3.02e-07	7.83e-06
NVE5887	2.489	3.487	3.819	1.029	0.54	0.665		NVE21082	CTRL	miR-2022_KD	63.5726	16.6262	40.0994	1.93818	0.378506	5.1206	3.05e-07	7.88e-06
NVE594	1.67	2.113	2.38	0.936	0.836	0.877		NVE215	CTRL	miR-2022_KD	1104.19	1584.61	1344.4	-0.522106	0.102	-5.11869	3.08e-07	7.95e-06
NVE595	2.888	2.406	3.032	0.545	0.52	0.166		NVE14234	CTRL	miR-2022_KD	344.655	187.795	266.225	0.876666	0.171278	5.11837	3.08e-07	7.96e-06
NVE5981	1.413	1.266	1.615	2.408	2.855	3.36		NVE25133	CTRL	miR-2022_KD	58.0501	7.39561	32.7229	2.98423	0.583389	5.11534	3.13e-07	8.08e-06
NVE5992	13.715	10.314	9.408	6.648	4.589	3.619		NVE18023	CTRL	miR-2022_KD	1220.53	1935.79	1578.16	-0.665264	0.130074	-5.11449	3.15e-07	8.1e-06
NVE5995	3.011	5.094	5.258	1.379	1.458	2.326		NVE1225	CTRL	miR-2022_KD	4403.66	3251.91	3827.78	0.436955	0.085437	5.11435	3.15e-07	8.1e-06
NVE6003	8.839	8.103	7.379	18.121	24.065	10.09		NVE387	CTRL	miR-2022_KD	447.163	193.614	320.388	1.20184	0.235198	5.1099	3.22e-07	8.28e-06
NVE6049	3.646	4.09	3.591	1.749	1.519	1.071		NVE672	CTRL	miR-2022_KD	187.559	409.401	298.48	-1.1298	0.221171	-5.10828	3.25e-07	8.33e-06
NVE6142	41.779	35.889	33.895	18.759	16.335	17.927		NVE5999	CTRL	miR-2022_KD	644.321	419.279	531.8	0.619726	0.121322	5.10812	3.25e-07	8.33e-06
NVE6214	1.915	1.753	2.018	0.895	0.663	1.098		NVE3698	CTRL	miR-2022_KD	319.18	536.667	427.924	-0.750748	0.146973	-5.10808	3.25e-07	8.33e-06
NVE6230	1.936	2.279	1.594	0.772	0.755	0.766		NVE10382	CTRL	miR-2022_KD	158.302	413.999	286.15	-1.3827	0.270847	-5.10511	3.31e-07	8.44e-06
NVE6235	1.956	3.146	1.708	0.751	0.418	0.711		NVE9425	CTRL	miR-2022_KD	364.163	189.202	276.683	0.947291	0.185558	5.10509	3.31e-07	8.44e-06
NVE6244	7.969	8.415	7.255	4.085	3.028	2.215		NVE19834	CTRL	miR-2022_KD	1092.68	739.847	916.262	0.562438	0.110283	5.09997	3.4e-07	8.66e-06
NVE6248	0.492	0.701	0.549	0.216	0.265	0.286		NVE6737	CTRL	miR-2022_KD	517.563	786.49	652.027	-0.60175	0.117994	-5.09984	3.4e-07	8.66e-06
NVE6265	2.1	2.445	2.246	0.473	0.398	0.498		NVE2235	CTRL	miR-2022_KD	832.756	1214.01	1023.38	-0.542778	0.106469	-5.09798	3.43e-07	8.73e-06
NVE6266	3.677	3.224	3.229	1.142	0.673	0.978		NVE808	CTRL	miR-2022_KD	460.034	266.372	363.203	0.790676	0.155124	5.09706	3.45e-07	8.76e-06
NVE6277	1.055	1.938	1.014	0.185	0.286	0.628		NVE6307	CTRL	miR-2022_KD	930.81	1361.81	1146.31	-0.548933	0.107719	-5.09598	3.47e-07	8.79e-06
NVE629	6.156	5.434	4.388	3.386	2.08	1.957		NVE3843	CTRL	miR-2022_KD	5275.4	3152.63	4214.02	0.742186	0.145643	5.09593	3.47e-07	8.79e-06
NVE6291	3.042	4.09	4.719	2.233	1.509	1.819		NVE19135	CTRL	miR-2022_KD	347.108	197.46	272.284	0.815673	0.160118	5.09419	3.5e-07	8.86e-06
NVE6352	1.403	0.847	0.673	2.552	3.273	3.009		NVE25565	CTRL	miR-2022_KD	14222.8	19073.1	16648	-0.423391	0.0831241	-5.09348	3.52e-07	8.88e-06
NVE6355	1.598	1.471	0.58	0.144	0.357	0.582		NVE3584	CTRL	miR-2022_KD	457.299	280.531	368.915	0.702329	0.137971	5.09041	3.57e-07	9.02e-06
NVE6370	12.23	8.96	11.778	4.548	5.394	3.997		NVE17698	CTRL	miR-2022_KD	1750.64	2494.88	2122.76	-0.510686	0.100578	-5.07754	3.82e-07	9.64e-06
NVE6384	3.329	3.204	2.08	1.05	0.836	0.618		NVE20082	CTRL	miR-2022_KD	1599.94	1012.4	1306.17	0.660661	0.130456	5.06426	4.1e-07	1.03e-05
NVE6395	12.721	13.206	9.015	3.91	3.875	3.314		NVE21624	CTRL	miR-2022_KD	805.113	460.251	632.682	0.804675	0.158951	5.06242	4.14e-07	1.04e-05
NVE6407	3.206	3.594	2.38	1.389	0.846	0.997		NVE11581	CTRL	miR-2022_KD	57.877	11.3386	34.6078	2.35694	0.465924	5.05864	4.22e-07	1.06e-05
NVE6443	7.037	6.944	8.549	2.964	2.335	4.856		NVE6384	CTRL	miR-2022_KD	94.0948	27.5384	60.8166	1.76538	0.349002	5.05836	4.23e-07	1.06e-05
NVE6509	2.284	2.435	2.96	1.183	1.203	0.905		NVE4251	CTRL	miR-2022_KD	2884.93	4639.74	3762.34	-0.685659	0.13557	-5.0576	4.25e-07	1.06e-05
NVE6510	2.591	2.824	3.126	0.679	0.979	0.729		NVE12763	CTRL	miR-2022_KD	319.333	185.722	252.527	0.784336	0.155183	5.05426	4.32e-07	1.08e-05
NVE6558	0.584	0.497	0.383	0.216	0.255	0.065		NVE6953	CTRL	miR-2022_KD	207.552	100.284	153.918	1.05135	0.208107	5.05196	4.37e-07	1.09e-05
NVE6614	9.085	7.723	7.245	2.336	5.068	1.246		NVE4030	CTRL	miR-2022_KD	775.222	1199.83	987.526	-0.628656	0.124438	-5.05194	4.37e-07	1.09e-05
NVE6644	1.26	1.081	1.035	0.422	0.591	0.462		NVE17896	CTRL	miR-2022_KD	1150.75	542.875	846.813	1.08191	0.214258	5.04959	4.43e-07	1.1e-05
NVE672	13.909	8.356	13.082	29.266	25.655	21.693		NVE23662	CTRL	miR-2022_KD	56.5401	11.1119	33.826	2.31549	0.458604	5.049	4.44e-07	1.11e-05
NVE6731	1.034	0.76	1.459	0.268	0.061	0.194		NVE1110	CTRL	miR-2022_KD	704.37	1001.41	852.892	-0.508329	0.100704	-5.04774	4.47e-07	1.11e-05
NVE6736	0.758	0.701	0.911	0.298	0.214	0.323		NVE18299	CTRL	miR-2022_KD	107.178	244.494	175.836	-1.18287	0.234492	-5.04441	4.55e-07	1.13e-05
NVE6755	28.064	33.191	36.41	15.436	14.153	15.111		NVE11583	CTRL	miR-2022_KD	466.061	227.548	346.804	1.03913	0.206005	5.04418	4.55e-07	1.13e-05
NVE6794	128.727	120.757	89.845	52.388	47.966	54.592		NVE19366	CTRL	miR-2022_KD	2767.88	2038.9	2403.39	0.441305	0.087512	5.04279	4.59e-07	1.14e-05
NVE6814	1.168	1.841	1.677	6.576	6.924	3.369		NVE12147	CTRL	miR-2022_KD	570.261	373.062	471.661	0.614138	0.121788	5.04268	4.59e-07	1.14e-05
NVE6908	4.445	4.607	4.036	1.698	2.019	1.966		NVE6120	CTRL	miR-2022_KD	3976.66	5155.53	4566.09	-0.374458	0.074306	-5.03941	4.67e-07	1.15e-05
NVE6933	3.001	1.938	2.339	0.947	0.744	0.785		NVE22007	CTRL	miR-2022_KD	32.7852	0.999488	16.8924	4.94012	0.980858	5.03653	4.74e-07	1.17e-05
NVE6937	5.603	6.554	5.196	2.14	2.121	1.809		NVE8329	CTRL	miR-2022_KD	65.2739	17.3262	41.3	1.90035	0.377334	5.03625	4.75e-07	1.17e-05
NVE6946	35.183	20.365	21.683	4.734	2.141	1.846		NVE11888	CTRL	miR-2022_KD	179.672	86.9644	133.318	1.04984	0.208559	5.03377	4.81e-07	1.18e-05
NVE6951	137.054	126.327	100.651	69.408	55.042	51.398		NVE2168	CTRL	miR-2022_KD	140.08	55.5039	97.792	1.32343	0.262959	5.03284	4.83e-07	1.19e-05
NVE6953	3.564	3.107	3.364	1.451	1.927	1.431		NVE22288	CTRL	miR-2022_KD	649.019	978.755	813.887	-0.591465	0.117542	-5.03194	4.86e-07	1.19e-05
NVE7002	64.681	62.847	52.059	30.038	25.594	27.73		NVE31	CTRL	miR-2022_KD	3914.66	5268.41	4591.53	-0.42802	0.0850951	-5.0299	4.91e-07	1.2e-05
NVE7025	1.342	1.305	1.149	0.34	0.255	0.628		NVE23011	CTRL	miR-2022_KD	191.198	350.974	271.086	-0.875845	0.174257	-5.02617	5e-07	1.23e-05
NVE704	5.818	5.366	5.547	11.937	12.828	12.397		NVE12514	CTRL	miR-2022_KD	796.134	1179.35	987.744	-0.566108	0.112647	-5.0255	5.02e-07	1.23e-05
NVE7082	98.358	113.238	114.157	49.949	32.14	37.746		NVE6117	CTRL	miR-2022_KD	18257.4	25126.6	21692	-0.4607	0.0916742	-5.0254	5.02e-07	1.23e-05
NVE7136	11.717	6.525	8.952	4.229	3.181	3.877		NVE14682	CTRL	miR-2022_KD	63.2148	180.874	122.044	-1.51627	0.301845	-5.02333	5.08e-07	1.24e-05
NVE7146	9.782	7.986	7.504	18.214	20.241	13.145		NVE25813	CTRL	miR-2022_KD	1621.89	1103.07	1362.48	0.555712	0.11074	5.01815	5.22e-07	1.27e-05
NVE7263	1.034	1.646	1.842	0.051	0.184	0.194		NVE2263	CTRL	miR-2022_KD	6104.02	3672.97	4888.49	0.732539	0.146045	5.01584	5.28e-07	1.29e-05
NVE7300	2.253	2.396	3.312	1.451	1.04	1.338		NVE6330	CTRL	miR-2022_KD	125.672	234.538	180.105	-0.90405	0.180252	-5.01547	5.29e-07	1.29e-05
NVE7304	3.032	2.464	2.681	1.492	1.315	1.237		NVE25226	CTRL	miR-2022_KD	3003.21	2055.45	2529.33	0.547395	0.109155	5.01486	5.31e-07	1.29e-05
NVE7310	16.931	15.943	17.605	7.728	6.76	6.969		NVE1347	CTRL	miR-2022_KD	217.008	102.537	159.773	1.08165	0.215745	5.01356	5.34e-07	1.3e-05
NVE7338	8.276	10.587	8.249	4.332	4.079	4.043		NVE1663	CTRL	miR-2022_KD	1104.37	561.863	833.115	0.972183	0.193921	5.01329	5.35e-07	1.3e-05
NVE7364	4.988	6.087	5.278	12.523	13.715	15.416		NVE14476	CTRL	miR-2022_KD	153.7	70.3295	112.015	1.13004	0.225426	5.01291	5.36e-07	1.3e-05
NVE7422	3.257	3.243	4.078	8.304	7.617	10.025		NVE13589	CTRL	miR-2022_KD	143.689	47.7147	95.7018	1.59609	0.318497	5.01132	5.41e-07	1.31e-05
NVE7427	5.121	2.746	3.674	26.312	21.974	16.911		NVE3611	CTRL	miR-2022_KD	127.181	266.513	196.847	-1.06579	0.21271	-5.01053	5.43e-07	1.31e-05
NVE7430	8.389	11.707	9.118	4.826	4.476	4.376		NVE23279	CTRL	miR-2022_KD	193.873	333.925	263.899	-0.782343	0.156208	-5.00834	5.49e-07	1.32e-05
NVE7447	17.084	28.906	25.657	7.368	7.984	7.763		NVE10079	CTRL	miR-2022_KD	82.0779	22.2593	52.1686	1.86773	0.372936	5.00818	5.49e-07	1.32e-05
NVE7453	2.315	1.724	1.894	0.741	0.642	0.517		NVE22856	CTRL	miR-2022_KD	2542.19	1790.03	2166.11	0.505851	0.101028	5.00706	5.53e-07	1.33e-05
NVE7464	54.388	28.604	25.491	105.126	89.365	102.418		NVE10656	CTRL	miR-2022_KD	1074.67	753.913	914.289	0.511343	0.102145	5.00604	5.56e-07	1.34e-05
NVE7488	1.915	3.097	1.759	0.113	0.235	0.157		NVE16352	CTRL	miR-2022_KD	1202.46	1770.76	1486.61	-0.558282	0.111536	-5.00541	5.57e-07	1.34e-05
NVE7494	98.236	111.68	90.166	39.813	45.325	50.835		NVE4020	CTRL	miR-2022_KD	959.366	1437.11	1198.24	-0.583643	0.116612	-5.00499	5.59e-07	1.34e-05
NVE7520	78.16	74.788	51.127	29.286	23.269	40.127		NVE25480	CTRL	miR-2022_KD	3586.88	4723	4154.94	-0.396886	0.0793442	-5.00208	5.67e-07	1.36e-05
NVE7521	14.012	10.908	16.673	6.843	5.476	5.603		NVE22553	CTRL	miR-2022_KD	1031.17	1511.91	1271.54	-0.551993	0.110384	-5.00068	5.71e-07	1.37e-05
NVE7522	20.188	29.286	15.359	4.847	6.138	10.662		NVE2419	CTRL	miR-2022_KD	70.1142	13.9007	42.0074	2.31925	0.464115	4.99713	5.82e-07	1.39e-05
NVE7539	7.969	5.59	4.212	14.54	11.329	12.48		NVE11629	CTRL	miR-2022_KD	296.502	157.813	227.157	0.906405	0.181594	4.99137	6e-07	1.43e-05
NVE7568	3.421	2.454	1.894	6.02	6.536	5.659		NVE11292	CTRL	miR-2022_KD	47.6313	113.085	80.3582	-1.25029	0.250549	-4.99021	6.03e-07	1.44e-05
NVE7774	0.625	1.607	0.859	2.305	1.356	3.572		NVE24288	CTRL	miR-2022_KD	670.183	322.912	496.548	1.04998	0.210421	4.98991	6.04e-07	1.44e-05
NVE7775	7.026	6.925	5.133	12.554	12.94	14.068		NVE12924	CTRL	miR-2022_KD	424.933	243.257	334.095	0.807083	0.161803	4.98804	6.1e-07	1.45e-05
NVE7816	2.1	2.425	2.329	1.05	1.081	0.886		NVE5347	CTRL	miR-2022_KD	640.607	391.761	516.184	0.710344	0.142413	4.98792	6.1e-07	1.45e-05
NVE7818	1.997	2.873	2.401	1.317	1.091	0.738		NVE12416	CTRL	miR-2022_KD	139.352	56.9754	98.1639	1.27765	0.256316	4.98468	6.21e-07	1.47e-05
NVE7820	2.335	2.406	2.349	0.895	0.969	0.951		NVE3788	CTRL	miR-2022_KD	2611.01	1939.54	2275.27	0.428649	0.0860209	4.98308	6.26e-07	1.48e-05
NVE7822	41.38	48.667	24.28	9.714	13.134	13.053		NVE4684	CTRL	miR-2022_KD	659.846	1122.73	891.29	-0.764973	0.153593	-4.98053	6.34e-07	1.5e-05
NVE7851	30.83	30.766	20.099	16.588	12.899	10.957		NVE1244	CTRL	miR-2022_KD	1138.03	1680.77	1409.4	-0.561762	0.11281	-4.9797	6.37e-07	1.51e-05
NVE7854	1.321	1.646	1.066	0.71	0.459	0.508		NVE6229	CTRL	miR-2022_KD	1220.26	1786.85	1503.56	-0.551035	0.110665	-4.9793	6.38e-07	1.51e-05
NVE7855	1.885	2.25	1.915	0.823	1.295	0.572		NVE7487	CTRL	miR-2022_KD	1778.03	1311.79	1544.91	0.439518	0.0882911	4.97806	6.42e-07	1.51e-05
NVE786	3.892	3.341	4.13	1.183	0.755	0.729		NVE910	CTRL	miR-2022_KD	954.109	358.768	656.438	1.40931	0.283154	4.97719	6.45e-07	1.52e-05
NVE7914	3.585	3.029	4.119	1.688	2.508	0.997		NVE4629	CTRL	miR-2022_KD	2114.09	3896.01	3005.05	-0.882038	0.177262	-4.9759	6.49e-07	1.53e-05
NVE7993	27.778	29.899	22.728	13.213	13.694	12.406		NVE11414	CTRL	miR-2022_KD	5002.07	3501.17	4251.62	0.515256	0.10357	4.97494	6.53e-07	1.53e-05
NVE8014	17.3	19.8	19.074	35.615	40.93	47.152		NVE1885	CTRL	miR-2022_KD	598.215	384.319	491.267	0.637387	0.128157	4.97348	6.58e-07	1.54e-05
NVE8046	2.048	3.185	2.453	1.111	1.06	1.071		NVE24602	CTRL	miR-2022_KD	1193.53	721.144	957.337	0.72465	0.145704	4.97344	6.58e-07	1.54e-05
NVE8057	25.432	21.787	14.303	10.877	8.759	5.151		NVE22639	CTRL	miR-2022_KD	131.604	49.2334	90.4187	1.42304	0.286158	4.97291	6.6e-07	1.54e-05
NVE8073	6.361	5.064	3.395	2.449	1.897	1.237		NVE4746	CTRL	miR-2022_KD	5654.94	4113.63	4884.29	0.459283	0.0923737	4.97201	6.63e-07	1.55e-05
NVE8123	4.783	7.022	2.991	1.924	1.917	1.228		NVE23646	CTRL	miR-2022_KD	42.1956	4.26144	23.2285	3.22345	0.648339	4.97186	6.63e-07	1.55e-05
NVE8138	1.741	3.633	2.722	5.608	5.272	9.443		NVE10874	CTRL	miR-2022_KD	135.219	51.3955	93.3075	1.39663	0.280951	4.97108	6.66e-07	1.55e-05
NVE8158	2.796	3.029	1.997	0.792	1.091	0.914		NVE25058	CTRL	miR-2022_KD	273.426	149.779	211.603	0.870226	0.175075	4.9706	6.67e-07	1.56e-05
NVE8162	2.089	2.591	1.552	0.381	0.153	0.655		NVE13176	CTRL	miR-2022_KD	987.395	1525.47	1256.43	-0.627033	0.126238	-4.96708	6.8e-07	1.58e-05
NVE8171	2.141	2.279	1.035	0.319	0.306	0.378		NVE25986	CTRL	miR-2022_KD	1346.36	2064.49	1705.43	-0.616319	0.124103	-4.96619	6.83e-07	1.59e-05
NVE8182	10.57	11.346	13.103	3.087	2.631	3.166		NVE7522	CTRL	miR-2022_KD	384.56	129.951	257.255	1.57224	0.316662	4.96504	6.87e-07	1.59e-05
NVE8200	3.564	3.662	3.86	1.667	1.183	1.763		NVE1048	CTRL	miR-2022_KD	163.497	70.0491	116.773	1.21293	0.244301	4.9649	6.87e-07	1.59e-05
NVE8274	17.658	19.089	15.204	56.124	63.893	43.201		NVE6407	CTRL	miR-2022_KD	125.356	44.1918	84.7739	1.49829	0.301814	4.9643	6.9e-07	1.6e-05
NVE8307	0.348	1.12	2.525	0.051	0.326	0.24		NVE3613	CTRL	miR-2022_KD	200.409	467.685	334.047	-1.22149	0.246134	-4.96271	6.95e-07	1.61e-05
NVE8308	0.615	1.997	1.345	0.103	0.551	0.388		NVE1555	CTRL	miR-2022_KD	217.565	85.0753	151.32	1.35763	0.273617	4.96177	6.99e-07	1.61e-05
NVE8310	24.633	31.195	37.849	11.546	21.617	11.216		NVE13049	CTRL	miR-2022_KD	43.3601	5.21479	24.2875	3.07679	0.620105	4.96171	6.99e-07	1.61e-05
NVE8313	5.142	6.603	6.945	2.459	3.508	3.194		NVE15925	CTRL	miR-2022_KD	997.274	686.813	842.044	0.538701	0.10858	4.96131	7e-07	1.62e-05
NVE8329	11.973	10.031	9.811	3.468	2.774	2.151		NVE8751	CTRL	miR-2022_KD	646.022	984.469	815.245	-0.60647	0.122252	-4.96082	7.02e-07	1.62e-05
NVE8330	10.826	9.398	8.57	1.41	1.479	1.735		NVE12761	CTRL	miR-2022_KD	335.618	174.595	255.107	0.93767	0.189073	4.95931	7.07e-07	1.63e-05
NVE8356	4.875	5.512	7.255	2.459	1.978	2.437		NVE756	CTRL	miR-2022_KD	1963.82	1073.05	1518.43	0.870604	0.175679	4.95564	7.21e-07	1.66e-05
NVE8368	1.823	1.919	1.925	0.576	0.653	0.766		NVE17231	CTRL	miR-2022_KD	175.927	80.833	128.38	1.11579	0.225185	4.95501	7.23e-07	1.66e-05
NVE8369	0.43	0.438	0.507	0.175	0.173	0.203		NVE2280	CTRL	miR-2022_KD	64.4783	16.0361	40.2572	1.98284	0.400268	4.95378	7.28e-07	1.67e-05
NVE8402	2.643	1.821	1.78	0.607	0.459	0.628		NVE531	CTRL	miR-2022_KD	7742.54	4611.05	6176.79	0.74753	0.150924	4.95301	7.31e-07	1.67e-05
NVE8421	1.362	2.172	1.056	0.34	0.418	0.277		NVE6062	CTRL	miR-2022_KD	1407.63	910.354	1158.99	0.627912	0.126805	4.95179	7.35e-07	1.68e-05
NVE8503	3.872	3.185	3.291	1.533	1.733	1.375		NVE12216	CTRL	miR-2022_KD	510.859	269.658	390.259	0.924997	0.186863	4.95012	7.42e-07	1.7e-05
NVE8545	2.52	2.727	2.474	0.71	0.826	0.942		NVE15402	CTRL	miR-2022_KD	3241.17	2366.16	2803.66	0.453784	0.0917262	4.94716	7.53e-07	1.72e-05
NVE8549	0.871	0.73	0.859	1.317	2.274	1.708		NVE2932	CTRL	miR-2022_KD	371.34	589.417	480.379	-0.667474	0.13494	-4.94644	7.56e-07	1.72e-05
NVE8553	2.1	2.25	1.822	1.05	0.744	0.711		NVE12326	CTRL	miR-2022_KD	385.295	199.74	292.518	0.949629	0.192104	4.94331	7.68e-07	1.75e-05
NVE8560	1.475	1.607	1.345	3.488	3.477	3.222		NVE3832	CTRL	miR-2022_KD	102.86	196.625	149.743	-0.936205	0.189529	-4.93964	7.83e-07	1.78e-05
NVE8561	19.235	18.018	13.237	8.14	6.434	7.089		NVE85	CTRL	miR-2022_KD	1133.82	1584.52	1359.17	-0.48424	0.0980459	-4.93891	7.86e-07	1.79e-05
NVE8568	3.677	4.86	4.057	0.761	0.54	0.951		NVE24285	CTRL	miR-2022_KD	302.22	131.695	216.957	1.19461	0.242034	4.93573	7.99e-07	1.81e-05
NVE857	164.658	164.768	143.891	76.251	76.955	78.279		NVE17787	CTRL	miR-2022_KD	166.124	64.8714	115.498	1.34466	0.272455	4.93536	8e-07	1.81e-05
NVE8593	1.291	1.86	1.428	0.278	0.377	0.6		NVE23847	CTRL	miR-2022_KD	3081.12	2172.25	2626.69	0.503435	0.102029	4.93425	8.05e-07	1.82e-05
NVE8669	34.988	38.499	29.062	14.705	13.429	16.357		NVE22062	CTRL	miR-2022_KD	909.208	584.155	746.682	0.638765	0.129528	4.9315	8.16e-07	1.85e-05
NVE872	4.036	3.574	3.86	1.513	0.367	0.443		NVE2923	CTRL	miR-2022_KD	2017.38	2657.4	2337.39	-0.397398	0.0805982	-4.93061	8.2e-07	1.85e-05
NVE8736	3.175	2.367	3.364	1.317	1.448	1.08		NVE7703	CTRL	miR-2022_KD	202.715	347.787	275.251	-0.774465	0.157078	-4.93044	8.2e-07	1.85e-05
NVE8755	237.297	252.129	340.866	136.769	141.389	121.36		NVE24401	CTRL	miR-2022_KD	328.594	184.805	256.7	0.827385	0.167921	4.92723	8.34e-07	1.88e-05
NVE8793	9.73	8.639	14.22	5.176	5.241	5.151		NVE12833	CTRL	miR-2022_KD	1243.4	817.232	1030.32	0.605898	0.122993	4.92626	8.38e-07	1.89e-05
NVE8909	6.105	7.421	3.529	2.84	2.825	2.539		NVE18121	CTRL	miR-2022_KD	2003.45	1293.56	1648.5	0.631636	0.128304	4.92295	8.52e-07	1.92e-05
NVE892	20.915	18.358	20.451	9.735	10.523	9.259		NVE3617	CTRL	miR-2022_KD	224.712	402.097	313.404	-0.833343	0.169312	-4.92194	8.57e-07	1.93e-05
NVE893	12.598	12.564	7.39	1.945	2.539	1.283		NVE18265	CTRL	miR-2022_KD	355.874	575.825	465.849	-0.694819	0.141189	-4.92121	8.6e-07	1.93e-05
NVE8933	1.229	3.428	4.326	0.453	0	0.295		NVE26160	CTRL	miR-2022_KD	443.882	804.358	624.12	-0.857758	0.174497	-4.91562	8.85e-07	1.99e-05
NVE8939	22.236	21.952	15.162	6.905	7.943	5.4		NVE7025	CTRL	miR-2022_KD	144.4	47.4235	95.9115	1.61741	0.329192	4.91326	8.96e-07	2.01e-05
NVE894	1.792	1.997	1.521	0.72	0.948	0.775		NVE8467	CTRL	miR-2022_KD	1471.18	1023.18	1247.18	0.522544	0.106366	4.91268	8.98e-07	2.01e-05
NVE8970	0.02	0.117	0.114	1.636	1.795	2.28		NVE5783	CTRL	miR-2022_KD	329.47	192.11	260.79	0.777745	0.158333	4.91209	9.01e-07	2.01e-05
NVE9005	6.934	6.253	9.573	2.284	2.661	3.203		NVE21271	CTRL	miR-2022_KD	928.637	1317.84	1123.24	-0.505197	0.102879	-4.91059	9.08e-07	2.03e-05
NVE902	5.347	4.957	3.167	2.748	1.948	1.311		NVE26106	CTRL	miR-2022_KD	3927.21	5514.92	4721.06	-0.490049	0.0998162	-4.90952	9.13e-07	2.04e-05
NVE909	25.381	57.968	22.5	14.581	15.316	4.837		NVE20520	CTRL	miR-2022_KD	330.188	541.69	435.939	-0.716741	0.14608	-4.90649	9.27e-07	2.07e-05
NVE9091	17.986	17.414	18.919	7.594	9.116	6.416		NVE25752	CTRL	miR-2022_KD	1676.88	1129.87	1403.37	0.571092	0.116515	4.90145	9.51e-07	2.12e-05
NVE910	76.706	101.337	74.942	38.949	39.839	15.887		NVE12945	CTRL	miR-2022_KD	1710.4	2450.13	2080.27	-0.518001	0.105732	-4.89919	9.62e-07	2.14e-05
NVE9103	0.748	0.506	0.745	2.655	1.723	3		NVE4683	CTRL	miR-2022_KD	608.479	901.922	755.201	-0.565826	0.115561	-4.89636	9.76e-07	2.17e-05
NVE9106	7.149	6.029	7.804	2.439	2.376	0.96		NVE5001	CTRL	miR-2022_KD	5676.38	3769.79	4723.08	0.590006	0.120505	4.89611	9.78e-07	2.17e-05
NVE9166	4.302	6.788	5.796	2.182	1.55	3.323		NVE11362	CTRL	miR-2022_KD	973.939	535.993	754.966	0.864022	0.176478	4.89592	9.78e-07	2.17e-05
NVE9181	1.393	1.86	1.004	0.515	0.398	0.323		NVE4855	CTRL	miR-2022_KD	3179.12	5411.32	4295.22	-0.767148	0.156728	-4.89477	9.84e-07	2.18e-05
NVE9202	2.243	2.756	2.846	0.916	1.132	1.375		NVE13965	CTRL	miR-2022_KD	755.263	1073.73	914.499	-0.506835	0.103553	-4.89444	9.86e-07	2.18e-05
NVE9257	22.421	19.245	24.239	7.841	4.476	7.634		NVE20280	CTRL	miR-2022_KD	36.6817	4.53373	20.6077	2.97934	0.60877	4.89403	9.88e-07	2.18e-05
NVE9339	16.224	17.161	20.337	6.082	7.24	6.942		NVE14390	CTRL	miR-2022_KD	1550.55	1067.48	1309.02	0.538538	0.110048	4.89366	9.9e-07	2.18e-05
NVE9354	97.273	79.589	67.739	190.505	196.738	168.291		NVE7485	CTRL	miR-2022_KD	432.183	668.929	550.556	-0.628655	0.128531	-4.89109	1e-06	2.21e-05
NVE9386	3.144	4.042	2.888	1.297	0.877	0.766		NVE1047	CTRL	miR-2022_KD	117.89	50.1963	84.0432	1.23321	0.252161	4.89058	1.01e-06	2.21e-05
NVE9417	15.087	14.706	16.156	8.891	5.343	7.366		NVE23476	CTRL	miR-2022_KD	807.644	1133.24	970.44	-0.488604	0.0999088	-4.8905	1.01e-06	2.21e-05
NVE943	2.981	4.237	2.753	1.266	0.928	1.375		NVE21149	CTRL	miR-2022_KD	512.737	833.051	672.894	-0.697084	0.142584	-4.88892	1.01e-06	2.23e-05
NVE9434	27.655	36.016	35.996	16.248	16.998	12.499		NVE2897	CTRL	miR-2022_KD	551.507	324.942	438.224	0.767542	0.157029	4.88791	1.02e-06	2.24e-05
NVE952	2.376	1.451	3.064	0.864	0.744	0.831		NVE17762	CTRL	miR-2022_KD	269.94	142.975	206.457	0.922634	0.188797	4.8869	1.02e-06	2.24e-05
NVE9520	9.782	6.915	14.779	4.219	4.568	4.883		NVE20075	CTRL	miR-2022_KD	701.186	1022.46	861.822	-0.546212	0.111801	-4.88557	1.03e-06	2.26e-05
NVE9672	8.778	8.911	9.925	2.254	1.642	1.671		NVE20522	CTRL	miR-2022_KD	1091.6	613.64	852.621	0.831459	0.170284	4.88278	1.05e-06	2.29e-05
NVE9694	14.165	12.827	12.792	6.905	5.476	6.286		NVE228	CTRL	miR-2022_KD	627.965	374.557	501.261	0.744818	0.152609	4.88056	1.06e-06	2.31e-05
NVE9698	1.895	2.347	3.405	0.628	1.05	1.08		NVE3963	CTRL	miR-2022_KD	84.6904	29.2367	56.9635	1.53494	0.314584	4.87926	1.06e-06	2.32e-05
NVE9705	5.213	3.341	3.384	2.192	1.142	1.117		NVE7263	CTRL	miR-2022_KD	32.6407	2.68004	17.6604	3.65884	0.750543	4.87492	1.09e-06	2.37e-05
NVE9713	21.079	21.874	34.651	1.832	1.631	1.163		NVE15238	CTRL	miR-2022_KD	4107.79	2662.7	3385.25	0.626094	0.128435	4.8748	1.09e-06	2.37e-05
NVE9714	1.454	1.101	1.656	0.535	0.428	0.868		NVE6227	CTRL	miR-2022_KD	684.297	396.428	540.362	0.787363	0.161521	4.87468	1.09e-06	2.37e-05
NVE9724	28.064	42.726	35.696	16.691	12.165	19.708		NVE10432	CTRL	miR-2022_KD	432.535	246.497	339.516	0.810049	0.166226	4.87317	1.1e-06	2.39e-05
NVE9742	10.703	13.391	20.689	3.478	4.884	4.422		NVE20928	CTRL	miR-2022_KD	1584.91	912.885	1248.9	0.795081	0.163187	4.87219	1.1e-06	2.39e-05
NVE9753	0.891	1.422	1.004	0.556	0.275	0.286		NVE6689	CTRL	miR-2022_KD	245.59	126.032	185.811	0.964673	0.198	4.87209	1.1e-06	2.39e-05
NVE9770	14.841	14.044	17.087	5.701	6.597	6.305		NVE9914	CTRL	miR-2022_KD	584.824	355.89	470.357	0.716728	0.147133	4.87129	1.11e-06	2.4e-05
NVE979	24.357	25.176	38.428	2.377	3.569	2.511		NVE21762	CTRL	miR-2022_KD	3005.68	2126.42	2566.05	0.498756	0.102508	4.86551	1.14e-06	2.47e-05
NVE9812	6.166	4.733	6.137	3.488	2.264	2.326		NVE9547	CTRL	miR-2022_KD	930.327	1344.9	1137.61	-0.531063	0.109151	-4.86539	1.14e-06	2.47e-05
NVE9821	3.534	4.324	2.681	1.06	1.397	0.822		NVE15896	CTRL	miR-2022_KD	36517.7	28023.3	32270.5	0.381924	0.0785516	4.86208	1.16e-06	2.51e-05
NVE9841	0.809	0.536	0.59	1.544	1.621	1.763		NVE5677	CTRL	miR-2022_KD	381.514	210.074	295.794	0.857628	0.17655	4.85771	1.19e-06	2.56e-05
NVE9848	4.107	4.704	3.622	2.192	1.234	2.603		NVE15386	CTRL	miR-2022_KD	4078.14	3107.75	3592.95	0.392053	0.0807299	4.85635	1.2e-06	2.58e-05
NVE9867	9.771	8.093	10.412	4.384	4.007	3.175		NVE20734	CTRL	miR-2022_KD	1018.25	632.487	825.368	0.684789	0.141181	4.85043	1.23e-06	2.65e-05
NVE9870	3.4	3.613	3.84	1.574	2.08	1.542		NVE20482	CTRL	miR-2022_KD	455.762	279.504	367.633	0.70424	0.145356	4.84492	1.27e-06	2.72e-05
NVE9878	3.626	4.772	2.142	7.111	8.728	7.893		NVE438	CTRL	miR-2022_KD	2861.7	3779.73	3320.71	-0.401313	0.0828573	-4.84342	1.28e-06	2.74e-05
NVE9885	7.979	8.648	4.74	4.034	3.018	1.126		NVE7430	CTRL	miR-2022_KD	189.025	89.2275	139.126	1.08234	0.223474	4.84327	1.28e-06	2.74e-05
NVE9894	2.827	2.893	2.225	1.214	1.448	1.283		NVE628	CTRL	miR-2022_KD	16042.9	21981.2	19012.1	-0.454205	0.0937928	-4.84264	1.28e-06	2.75e-05
NVE9912	6.688	5.269	5.961	2.881	2.294	3.129		NVE19965	CTRL	miR-2022_KD	258.614	423.65	341.132	-0.71138	0.14692	-4.84194	1.29e-06	2.75e-05
NVE9961	9.751	11.483	9.159	4.476	4.395	4.219		NVE4998	CTRL	miR-2022_KD	677.157	423.21	550.183	0.676401	0.139859	4.83631	1.32e-06	2.83e-05
NVE9985	0.994	1.062	0.693	0.226	0.275	0.452		NVE22853	CTRL	miR-2022_KD	892.584	631.493	762.039	0.50037	0.103498	4.83461	1.33e-06	2.85e-05
NVE9986	12.199	10.596	8.3	4.528	5.047	3.674		NVE17728	CTRL	miR-2022_KD	599.742	299.339	449.54	1.00042	0.207163	4.82914	1.37e-06	2.93e-05
								NVE21933	CTRL	miR-2022_KD	513.806	813.661	663.734	-0.660138	0.136713	-4.82863	1.37e-06	2.93e-05
								NVE718	CTRL	miR-2022_KD	721.442	429.772	575.607	0.746955	0.154937	4.82102	1.43e-06	3.04e-05
								NVE1723	CTRL	miR-2022_KD	798.623	1153.45	976.036	-0.528952	0.109785	-4.81805	1.45e-06	3.08e-05
								NVE20817	CTRL	miR-2022_KD	983.825	640.984	812.405	0.618643	0.128495	4.81455	1.48e-06	3.13e-05
								NVE11006	CTRL	miR-2022_KD	3553.69	1892.33	2723.01	0.908415	0.188717	4.81363	1.48e-06	3.15e-05
								NVE18959	CTRL	miR-2022_KD	33595.6	22114.1	27854.8	0.60321	0.125327	4.8131	1.49e-06	3.15e-05
								NVE2008	CTRL	miR-2022_KD	572.242	841.332	706.787	-0.555573	0.115451	-4.81221	1.49e-06	3.16e-05
								NVE5593	CTRL	miR-2022_KD	965.808	688.707	827.258	0.486917	0.101185	4.81215	1.49e-06	3.16e-05
								NVE16122	CTRL	miR-2022_KD	381.357	579.469	480.413	-0.60175	0.125116	-4.80955	1.51e-06	3.2e-05
								NVE18954	CTRL	miR-2022_KD	5312.04	3382.54	4347.29	0.65079	0.135384	4.80701	1.53e-06	3.23e-05
								NVE19676	CTRL	miR-2022_KD	3558.93	4661.93	4110.43	-0.389296	0.0810199	-4.80495	1.55e-06	3.26e-05
								NVE11158	CTRL	miR-2022_KD	718.552	469.951	594.251	0.610398	0.12704	4.80477	1.55e-06	3.26e-05
								NVE18169	CTRL	miR-2022_KD	291.563	140.398	215.98	1.04674	0.217957	4.80251	1.57e-06	3.3e-05
								NVE11759	CTRL	miR-2022_KD	960.565	622.396	791.48	0.625594	0.130267	4.8024	1.57e-06	3.3e-05
								NVE4159	CTRL	miR-2022_KD	477.357	246.073	361.715	0.951207	0.198248	4.79806	1.6e-06	3.36e-05
								NVE19726	CTRL	miR-2022_KD	811.449	489.252	650.35	0.728894	0.151971	4.79629	1.62e-06	3.39e-05
								NVE12246	CTRL	miR-2022_KD	1438.18	1956.34	1697.26	-0.444732	0.092759	-4.79449	1.63e-06	3.42e-05
								NVE18520	CTRL	miR-2022_KD	931.254	1455.63	1193.44	-0.642759	0.134076	-4.79397	1.64e-06	3.42e-05
								NVE10805	CTRL	miR-2022_KD	560.996	947.679	754.337	-0.754087	0.157627	-4.784	1.72e-06	3.59e-05
								NVE15311	CTRL	miR-2022_KD	425.16	241.003	333.082	0.820281	0.171529	4.78216	1.73e-06	3.62e-05
								NVE3660	CTRL	miR-2022_KD	272.617	152.389	212.503	0.837513	0.175213	4.77996	1.75e-06	3.66e-05
								NVE6897	CTRL	miR-2022_KD	219.328	370.879	295.103	-0.756195	0.158233	-4.779	1.76e-06	3.67e-05
								NVE23891	CTRL	miR-2022_KD	71.2287	21.9869	46.6078	1.68111	0.351773	4.77896	1.76e-06	3.67e-05
								NVE11724	CTRL	miR-2022_KD	78.798	26.8289	52.8134	1.555	0.325428	4.77832	1.77e-06	3.68e-05
								NVE15868	CTRL	miR-2022_KD	129.819	58.764	94.2916	1.14192	0.239046	4.777	1.78e-06	3.7e-05
								NVE25867	CTRL	miR-2022_KD	736.697	500.647	618.672	0.558501	0.117088	4.76995	1.84e-06	3.83e-05
								NVE21609	CTRL	miR-2022_KD	87.1925	26.165	56.6787	1.75195	0.36738	4.76876	1.85e-06	3.84e-05
								NVE17409	CTRL	miR-2022_KD	138.946	58.8833	98.9145	1.23136	0.258288	4.76741	1.87e-06	3.87e-05
								NVE14107	CTRL	miR-2022_KD	50.3926	9.85772	30.1252	2.35595	0.494281	4.76643	1.88e-06	3.88e-05
								NVE24198	CTRL	miR-2022_KD	132.589	248.036	190.313	-0.896595	0.188116	-4.76618	1.88e-06	3.88e-05
								NVE6975	CTRL	miR-2022_KD	1216.29	1723.5	1469.89	-0.502994	0.105561	-4.76495	1.89e-06	3.9e-05
								NVE9812	CTRL	miR-2022_KD	319.845	152.791	236.318	1.05863	0.222221	4.76386	1.9e-06	3.92e-05
								NVE9386	CTRL	miR-2022_KD	74.1734	21.7873	47.9803	1.75373	0.368132	4.76384	1.9e-06	3.92e-05
								NVE872	CTRL	miR-2022_KD	93.5591	19.0896	56.3244	2.26075	0.474782	4.76165	1.92e-06	3.95e-05
								NVE23228	CTRL	miR-2022_KD	377.791	183.926	280.859	1.03357	0.217084	4.76116	1.92e-06	3.96e-05
								NVE19339	CTRL	miR-2022_KD	1345.7	955.579	1150.64	0.493456	0.103696	4.75865	1.95e-06	4.01e-05
								NVE13913	CTRL	miR-2022_KD	830.078	1149.83	989.953	-0.469781	0.0987386	-4.75782	1.96e-06	4.02e-05
								NVE11383	CTRL	miR-2022_KD	401.034	246.685	323.86	0.698882	0.147051	4.75264	2.01e-06	4.12e-05
								NVE15196	CTRL	miR-2022_KD	52.1113	11.9838	32.0475	2.10779	0.443836	4.74903	2.04e-06	4.19e-05
								NVE22052	CTRL	miR-2022_KD	329.63	542.587	436.108	-0.721895	0.152047	-4.74784	2.06e-06	4.21e-05
								NVE23955	CTRL	miR-2022_KD	364.995	205.782	285.389	0.825933	0.173985	4.74716	2.06e-06	4.22e-05
								NVE17476	CTRL	miR-2022_KD	367.761	195.67	281.716	0.908674	0.191436	4.74661	2.07e-06	4.23e-05
								NVE24626	CTRL	miR-2022_KD	159.907	74.9554	117.431	1.08313	0.228387	4.74252	2.11e-06	4.31e-05
								NVE6114	CTRL	miR-2022_KD	1634.97	2395.17	2015.07	-0.551444	0.11636	-4.73911	2.15e-06	4.38e-05
								NVE17173	CTRL	miR-2022_KD	1781.86	911.68	1346.77	0.965872	0.203821	4.73883	2.15e-06	4.38e-05
								NVE8057	CTRL	miR-2022_KD	583.638	236.627	410.133	1.30022	0.274445	4.73765	2.16e-06	4.39e-05
								NVE22597	CTRL	miR-2022_KD	414.743	225.215	319.979	0.882241	0.186223	4.73755	2.16e-06	4.39e-05
								NVE17134	CTRL	miR-2022_KD	324.603	159.369	241.986	1.02185	0.215697	4.73742	2.16e-06	4.39e-05
								NVE8356	CTRL	miR-2022_KD	122.1	47.8979	84.9989	1.34338	0.283715	4.73499	2.19e-06	4.44e-05
								NVE13282	CTRL	miR-2022_KD	249.156	106.154	177.655	1.22644	0.259114	4.73321	2.21e-06	4.48e-05
								NVE25608	CTRL	miR-2022_KD	304.548	182.843	243.695	0.736761	0.155695	4.73207	2.22e-06	4.5e-05
								NVE8224	CTRL	miR-2022_KD	336.309	523.705	430.007	-0.636974	0.134659	-4.73028	2.24e-06	4.53e-05
								NVE3876	CTRL	miR-2022_KD	740.019	481.582	610.801	0.61771	0.130728	4.72515	2.3e-06	4.65e-05
								NVE20447	CTRL	miR-2022_KD	579.646	850.203	714.924	-0.55389	0.117242	-4.72433	2.31e-06	4.66e-05
								NVE96	CTRL	miR-2022_KD	938.609	1386.76	1162.68	-0.561384	0.118883	-4.72215	2.33e-06	4.7e-05
								NVE17060	CTRL	miR-2022_KD	1158.4	732.209	945.303	0.659467	0.13971	4.72026	2.36e-06	4.74e-05
								NVE17511	CTRL	miR-2022_KD	37.5996	5.00567	21.3026	2.95701	0.626877	4.71705	2.39e-06	4.81e-05
								NVE17625	CTRL	miR-2022_KD	1391.39	1884.45	1637.92	-0.437047	0.0927162	-4.71382	2.43e-06	4.89e-05
								NVE19975	CTRL	miR-2022_KD	34505.5	23498.2	29001.8	0.554338	0.11762	4.71296	2.44e-06	4.9e-05
								NVE4321	CTRL	miR-2022_KD	274.883	139.424	207.153	0.982218	0.208655	4.70737	2.51e-06	5.03e-05
								NVE24496	CTRL	miR-2022_KD	132.847	44.2449	88.5461	1.58369	0.336513	4.70618	2.52e-06	5.06e-05
								NVE8960	CTRL	miR-2022_KD	323.212	196.88	260.046	0.714934	0.151947	4.70514	2.54e-06	5.08e-05
								NVE6509	CTRL	miR-2022_KD	135.251	58.7285	96.9897	1.19499	0.254016	4.70439	2.55e-06	5.09e-05
								NVE18304	CTRL	miR-2022_KD	410.733	258.415	334.574	0.669183	0.142285	4.70311	2.56e-06	5.12e-05
								NVE8967	CTRL	miR-2022_KD	1547.73	2230.58	1889.15	-0.526222	0.11195	-4.7005	2.6e-06	5.18e-05
								NVE22001	CTRL	miR-2022_KD	162.598	67.2874	114.943	1.26878	0.269933	4.70035	2.6e-06	5.18e-05
								NVE6644	CTRL	miR-2022_KD	132.302	58.0461	95.1741	1.19529	0.254305	4.70023	2.6e-06	5.18e-05
								NVE7316	CTRL	miR-2022_KD	1273.63	834.945	1054.29	0.607461	0.129293	4.69833	2.62e-06	5.22e-05
								NVE21580	CTRL	miR-2022_KD	1839.47	1276.45	1557.96	0.526089	0.111975	4.69828	2.62e-06	5.22e-05
								NVE10371	CTRL	miR-2022_KD	656.617	934.924	795.77	-0.510025	0.108622	-4.69543	2.66e-06	5.28e-05
								NVE3328	CTRL	miR-2022_KD	2524.86	3310.01	2917.44	-0.39044	0.0831541	-4.69538	2.66e-06	5.28e-05
								NVE1486	CTRL	miR-2022_KD	120.851	34.6235	77.7374	1.80325	0.38437	4.69145	2.71e-06	5.38e-05
								NVE14451	CTRL	miR-2022_KD	161.94	80.8329	121.387	1.00161	0.213693	4.68712	2.77e-06	5.49e-05
								NVE2343	CTRL	miR-2022_KD	4059.94	5690.98	4875.46	-0.487512	0.104021	-4.68668	2.78e-06	5.49e-05
								NVE12888	CTRL	miR-2022_KD	1460.91	2341.37	1901.14	-0.680642	0.145235	-4.68648	2.78e-06	5.49e-05
								NVE16920	CTRL	miR-2022_KD	285.827	145.111	215.469	0.977285	0.208601	4.68494	2.8e-06	5.53e-05
								NVE10139	CTRL	miR-2022_KD	77.9931	26.2471	52.1201	1.57507	0.336223	4.68458	2.81e-06	5.53e-05
								NVE24604	CTRL	miR-2022_KD	1015.17	1398.24	1206.71	-0.462869	0.0988194	-4.68399	2.81e-06	5.54e-05
								NVE19040	CTRL	miR-2022_KD	18236.7	12158.4	15197.5	0.584708	0.124858	4.683	2.83e-06	5.57e-05
								NVE12467	CTRL	miR-2022_KD	423.849	273.523	348.686	0.632909	0.135156	4.68279	2.83e-06	5.57e-05
								NVE19184	CTRL	miR-2022_KD	6679.9	8843.94	7761.92	-0.404877	0.0864873	-4.68135	2.85e-06	5.6e-05
								NVE15703	CTRL	miR-2022_KD	1905.27	2548.35	2226.81	-0.419104	0.089586	-4.67823	2.89e-06	5.68e-05
								NVE7699	CTRL	miR-2022_KD	396.42	653.721	525.07	-0.717774	0.15351	-4.67575	2.93e-06	5.74e-05
								NVE3643	CTRL	miR-2022_KD	2619.41	1814.54	2216.97	0.528728	0.113094	4.67511	2.94e-06	5.76e-05
								NVE18685	CTRL	miR-2022_KD	503.042	316.183	409.612	0.667024	0.142709	4.674	2.95e-06	5.78e-05
								NVE1324	CTRL	miR-2022_KD	1263.17	850.04	1056.61	0.572345	0.122468	4.67344	2.96e-06	5.79e-05
								NVE6464	CTRL	miR-2022_KD	488.167	701.698	594.932	-0.523599	0.112163	-4.6682	3.04e-06	5.94e-05
								NVE11419	CTRL	miR-2022_KD	21891.4	28235.6	25063.5	-0.367092	0.0786809	-4.66558	3.08e-06	6.01e-05
								NVE576	CTRL	miR-2022_KD	1177.79	728.637	953.214	0.691895	0.148327	4.66467	3.09e-06	6.03e-05
								NVE13051	CTRL	miR-2022_KD	128.698	52.3773	90.5375	1.29349	0.277454	4.66201	3.13e-06	6.09e-05
								NVE19041	CTRL	miR-2022_KD	2337.6	1625.74	1981.67	0.523047	0.112194	4.66197	3.13e-06	6.09e-05
								NVE4792	CTRL	miR-2022_KD	270.308	136.447	203.377	0.979527	0.210167	4.6607	3.15e-06	6.13e-05
								NVE3625	CTRL	miR-2022_KD	2675.96	3699.64	3187.8	-0.466772	0.100157	-4.66042	3.16e-06	6.13e-05
								NVE20500	CTRL	miR-2022_KD	739.266	480.77	610.018	0.622555	0.133725	4.6555	3.23e-06	6.27e-05
								NVE16533	CTRL	miR-2022_KD	1406.07	1980.14	1693.11	-0.494257	0.106191	-4.65443	3.25e-06	6.3e-05
								NVE18275	CTRL	miR-2022_KD	124.024	51.3949	87.7092	1.27821	0.274739	4.65247	3.28e-06	6.35e-05
								NVE5992	CTRL	miR-2022_KD	336.935	150.794	243.865	1.15491	0.24835	4.65034	3.31e-06	6.41e-05
								NVE25444	CTRL	miR-2022_KD	711.878	1118.49	915.185	-0.650646	0.139929	-4.64982	3.32e-06	6.42e-05
								NVE12510	CTRL	miR-2022_KD	954.866	520.177	737.522	0.877187	0.188669	4.64935	3.33e-06	6.43e-05
								NVE2982	CTRL	miR-2022_KD	272.403	433.786	353.094	-0.667339	0.143573	-4.64809	3.35e-06	6.46e-05
								NVE26109	CTRL	miR-2022_KD	2299.81	3182.95	2741.38	-0.468783	0.100941	-4.64415	3.41e-06	6.58e-05
								NVE24548	CTRL	miR-2022_KD	31.0613	3.3434	17.2024	3.24277	0.698478	4.64262	3.44e-06	6.62e-05
								NVE6110	CTRL	miR-2022_KD	2298.95	1518.23	1908.59	0.59849	0.12914	4.63443	3.58e-06	6.89e-05
								NVE21555	CTRL	miR-2022_KD	226.327	363.666	294.997	-0.681577	0.147076	-4.63418	3.58e-06	6.89e-05
								NVE17007	CTRL	miR-2022_KD	3204.3	4418.61	3811.45	-0.463797	0.100129	-4.63199	3.62e-06	6.95e-05
								NVE1101	CTRL	miR-2022_KD	96.8334	32.908	64.8707	1.54386	0.333314	4.63185	3.62e-06	6.95e-05
								NVE10137	CTRL	miR-2022_KD	319.984	155.594	237.789	1.03966	0.224532	4.63034	3.65e-06	7e-05
								NVE9577	CTRL	miR-2022_KD	866.695	529.74	698.218	0.710733	0.153594	4.62734	3.7e-06	7.09e-05
								NVE25865	CTRL	miR-2022_KD	4682.01	6219.39	5450.7	-0.409993	0.0886105	-4.62691	3.71e-06	7.1e-05
								NVE9520	CTRL	miR-2022_KD	500.556	218.819	359.687	1.19248	0.258026	4.62157	3.81e-06	7.28e-05
								NVE9844	CTRL	miR-2022_KD	1554.94	2374.23	1964.59	-0.610454	0.132092	-4.62144	3.81e-06	7.28e-05
								NVE13015	CTRL	miR-2022_KD	6160.7	7875.52	7018.11	-0.354344	0.0766993	-4.61991	3.84e-06	7.32e-05
								NVE14295	CTRL	miR-2022_KD	293.064	168.871	230.967	0.791914	0.17144	4.61918	3.85e-06	7.34e-05
								NVE19938	CTRL	miR-2022_KD	130.587	256.048	193.317	-0.963736	0.208741	-4.61689	3.9e-06	7.42e-05
								NVE21238	CTRL	miR-2022_KD	509.431	330.514	419.972	0.625869	0.135614	4.61507	3.93e-06	7.47e-05
								NVE4039	CTRL	miR-2022_KD	1016.19	717.875	867.031	0.499522	0.108238	4.61503	3.93e-06	7.47e-05
								NVE9104	CTRL	miR-2022_KD	1879.47	2816.58	2348.03	-0.583991	0.126591	-4.6132	3.97e-06	7.53e-05
								NVE2476	CTRL	miR-2022_KD	822.178	514.987	668.582	0.674119	0.146286	4.60822	4.06e-06	7.7e-05
								NVE5619	CTRL	miR-2022_KD	1906.03	2545.6	2225.81	-0.416769	0.0904915	-4.60561	4.11e-06	7.79e-05
								NVE8238	CTRL	miR-2022_KD	5332.47	3856.4	4594.43	0.467511	0.101563	4.60316	4.16e-06	7.88e-05
								NVE900	CTRL	miR-2022_KD	14140.7	9268.46	11704.6	0.609309	0.1324	4.60204	4.18e-06	7.91e-05
								NVE5829	CTRL	miR-2022_KD	1447.37	905.358	1176.36	0.678817	0.147516	4.60164	4.19e-06	7.92e-05
								NVE17881	CTRL	miR-2022_KD	1292.41	1963.33	1627.87	-0.602119	0.130858	-4.60131	4.2e-06	7.92e-05
								NVE15529	CTRL	miR-2022_KD	5929.24	3834.56	4881.9	0.629274	0.136763	4.6012	4.2e-06	7.92e-05
								NVE8024	CTRL	miR-2022_KD	1212.97	855.075	1034.02	0.503336	0.109401	4.60083	4.21e-06	7.93e-05
								NVE13052	CTRL	miR-2022_KD	220.213	123.642	171.928	0.83631	0.181788	4.60047	4.22e-06	7.93e-05
								NVE17654	CTRL	miR-2022_KD	193.183	95.3136	144.249	1.02458	0.222759	4.5995	4.24e-06	7.96e-05
								NVE21837	CTRL	miR-2022_KD	68.6591	17.6704	43.1648	1.98222	0.431158	4.59744	4.28e-06	8.03e-05
								NVE24723	CTRL	miR-2022_KD	1519.35	2027.61	1773.48	-0.417399	0.0907896	-4.59743	4.28e-06	8.03e-05
								NVE20148	CTRL	miR-2022_KD	361.916	223.579	292.748	0.696786	0.1516	4.59622	4.3e-06	8.07e-05
								NVE12164	CTRL	miR-2022_KD	1070.25	1459.83	1265.04	-0.448482	0.0975808	-4.59601	4.31e-06	8.07e-05
								NVE11384	CTRL	miR-2022_KD	60.1956	16.1624	38.179	1.90937	0.415461	4.59578	4.31e-06	8.07e-05
								NVE14533	CTRL	miR-2022_KD	416.804	244.511	330.657	0.771681	0.16792	4.59551	4.32e-06	8.07e-05
								NVE8034	CTRL	miR-2022_KD	3983.75	2970.71	3477.23	0.423099	0.0920894	4.59444	4.34e-06	8.1e-05
								NVE16211	CTRL	miR-2022_KD	7966.15	11694.6	9830.36	-0.553874	0.120553	-4.59443	4.34e-06	8.1e-05
								NVE20896	CTRL	miR-2022_KD	140.488	63.498	101.993	1.14244	0.248682	4.59396	4.35e-06	8.11e-05
								NVE7078	CTRL	miR-2022_KD	1472.77	2038.04	1755.41	-0.467943	0.101879	-4.59314	4.37e-06	8.14e-05
								NVE17006	CTRL	miR-2022_KD	192.662	400.428	296.545	-1.05389	0.229554	-4.59103	4.41e-06	8.21e-05
								NVE15815	CTRL	miR-2022_KD	573.102	891.276	732.189	-0.634767	0.13827	-4.59078	4.42e-06	8.21e-05
								NVE15988	CTRL	miR-2022_KD	707.141	1369.01	1038.08	-0.952137	0.207568	-4.58711	4.49e-06	8.35e-05
								NVE7493	CTRL	miR-2022_KD	1069.3	545.571	807.434	0.973292	0.212256	4.58546	4.53e-06	8.41e-05
								NVE22454	CTRL	miR-2022_KD	66.8047	20.2786	43.5416	1.71004	0.372968	4.58496	4.54e-06	8.42e-05
								NVE9927	CTRL	miR-2022_KD	564.979	841.61	703.294	-0.575171	0.12551	-4.58268	4.59e-06	8.51e-05
								NVE1725	CTRL	miR-2022_KD	500.876	196.311	348.593	1.35565	0.295862	4.58202	4.6e-06	8.52e-05
								NVE17596	CTRL	miR-2022_KD	574.43	856.322	715.376	-0.576881	0.125971	-4.57948	4.66e-06	8.62e-05
								NVE17305	CTRL	miR-2022_KD	87.0883	28.0199	57.5541	1.62396	0.354667	4.57884	4.68e-06	8.64e-05
								NVE17317	CTRL	miR-2022_KD	433.7	655.655	544.677	-0.59523	0.130079	-4.57591	4.74e-06	8.75e-05
								NVE7938	CTRL	miR-2022_KD	444.485	274.996	359.741	0.691007	0.151045	4.57483	4.77e-06	8.79e-05
								NVE16944	CTRL	miR-2022_KD	4653.49	3121.57	3887.53	0.575559	0.125817	4.57456	4.77e-06	8.79e-05
								NVE19692	CTRL	miR-2022_KD	1562.18	1064.99	1313.58	0.553613	0.121048	4.57349	4.8e-06	8.83e-05
								NVE22238	CTRL	miR-2022_KD	150.106	58.946	104.526	1.33923	0.292907	4.5722	4.83e-06	8.88e-05
								NVE17788	CTRL	miR-2022_KD	156.685	68.7858	112.735	1.19021	0.260342	4.57174	4.84e-06	8.89e-05
								NVE10894	CTRL	miR-2022_KD	536.245	360.18	448.212	0.57408	0.125606	4.5705	4.87e-06	8.93e-05
								NVE17903	CTRL	miR-2022_KD	292.109	450.79	371.449	-0.624597	0.136834	-4.56462	5e-06	9.18e-05
								NVE25713	CTRL	miR-2022_KD	484.493	287.164	385.828	0.751831	0.164712	4.56451	5.01e-06	9.18e-05
								NVE12374	CTRL	miR-2022_KD	21211.8	29875.7	25543.8	-0.494188	0.10829	-4.56357	5.03e-06	9.21e-05
								NVE144	CTRL	miR-2022_KD	1934.33	1303.45	1618.89	0.568106	0.124528	4.56206	5.07e-06	9.27e-05
								NVE5773	CTRL	miR-2022_KD	27.4444	75.5891	51.5168	-1.45193	0.318445	-4.55942	5.13e-06	9.38e-05
								NVE19431	CTRL	miR-2022_KD	1070.72	659.518	865.119	0.697185	0.152927	4.55895	5.14e-06	9.39e-05
								NVE10644	CTRL	miR-2022_KD	129.073	54.6214	91.8474	1.23118	0.270269	4.55536	5.23e-06	9.54e-05
								NVE19042	CTRL	miR-2022_KD	223.513	108.19	165.852	1.04366	0.229123	4.55503	5.24e-06	9.55e-05
								NVE996	CTRL	miR-2022_KD	570.207	351.521	460.864	0.695424	0.152685	4.55462	5.25e-06	9.56e-05
								NVE25536	CTRL	miR-2022_KD	7600.19	9961.38	8780.79	-0.390116	0.0856565	-4.55442	5.25e-06	9.56e-05
								NVE19871	CTRL	miR-2022_KD	421.436	228.615	325.026	0.881194	0.193512	4.5537	5.27e-06	9.58e-05
								NVE13598	CTRL	miR-2022_KD	1319.08	899.658	1109.37	0.551308	0.121162	4.55017	5.36e-06	9.73e-05
								NVE17981	CTRL	miR-2022_KD	36.2668	99.1404	67.7036	-1.43905	0.316423	-4.54787	5.42e-06	9.83e-05
								NVE3894	CTRL	miR-2022_KD	4486.21	3291.97	3889.09	0.446637	0.0982128	4.54764	5.43e-06	9.83e-05
								NVE27	CTRL	miR-2022_KD	149.75	282.277	216.014	-0.912661	0.200889	-4.54311	5.54e-06	0.000100396
								NVE2394	CTRL	miR-2022_KD	517.44	781.55	649.495	-0.593372	0.130642	-4.54197	5.57e-06	0.000100852
								NVE11028	CTRL	miR-2022_KD	103.962	39.675	71.8184	1.39325	0.306862	4.54031	5.62e-06	0.000101502
								NVE8554	CTRL	miR-2022_KD	608.377	312.911	460.644	0.963477	0.212209	4.54024	5.62e-06	0.000101502
								NVE3211	CTRL	miR-2022_KD	4944.97	3621.01	4282.99	0.449473	0.0990214	4.53916	5.65e-06	0.00010185
								NVE17575	CTRL	miR-2022_KD	520.621	801.294	660.957	-0.620699	0.136744	-4.53914	5.65e-06	0.00010185
								NVE4171	CTRL	miR-2022_KD	1200.54	1599.22	1399.88	-0.414528	0.0913301	-4.53879	5.66e-06	0.000101926
								NVE22972	CTRL	miR-2022_KD	2419.01	1777.55	2098.28	0.445278	0.0981114	4.53849	5.67e-06	0.000101978
								NVE4951	CTRL	miR-2022_KD	691.437	454.993	573.215	0.605225	0.13337	4.53793	5.68e-06	0.000102162
								NVE19984	CTRL	miR-2022_KD	353.799	198.112	275.956	0.838786	0.184858	4.53747	5.69e-06	0.000102291
								NVE976	CTRL	miR-2022_KD	518.384	336.258	427.321	0.626463	0.138074	4.53714	5.7e-06	0.000102347
								NVE22431	CTRL	miR-2022_KD	121.409	51.0764	86.2426	1.26209	0.278179	4.53698	5.71e-06	0.000102347
								NVE18678	CTRL	miR-2022_KD	529.849	772.759	651.304	-0.543451	0.119843	-4.5347	5.77e-06	0.000103333
								NVE4158	CTRL	miR-2022_KD	315.302	479.122	397.212	-0.602051	0.132769	-4.53458	5.77e-06	0.000103333
								NVE15904	CTRL	miR-2022_KD	127.066	224.889	175.977	-0.820573	0.18097	-4.53431	5.78e-06	0.000103376
								NVE3316	CTRL	miR-2022_KD	558.838	363.115	460.977	0.620319	0.137016	4.52733	5.97e-06	0.00010675
								NVE1721	CTRL	miR-2022_KD	2139.4	3010.07	2574.73	-0.492397	0.108789	-4.52617	6.01e-06	0.000107243
								NVE23033	CTRL	miR-2022_KD	722.779	1011.76	867.271	-0.48504	0.107215	-4.52398	6.07e-06	0.000108266
								NVE11310	CTRL	miR-2022_KD	45.8129	9.85782	27.8354	2.19299	0.485057	4.52109	6.15e-06	0.00010954
								NVE25427	CTRL	miR-2022_KD	59.3799	16.1359	37.7579	1.86504	0.41253	4.52097	6.16e-06	0.00010954
								NVE16925	CTRL	miR-2022_KD	296.824	127.437	212.131	1.21994	0.269842	4.52094	6.16e-06	0.00010954
								NVE26012	CTRL	miR-2022_KD	89.041	20.1971	54.619	2.13786	0.473107	4.51877	6.22e-06	0.000110573
								NVE23310	CTRL	miR-2022_KD	548.203	769.948	659.075	-0.491575	0.10881	-4.51772	6.25e-06	0.000110932
								NVE16109	CTRL	miR-2022_KD	74.0789	25.2931	49.686	1.56173	0.345699	4.5176	6.25e-06	0.000110932
								NVE12327	CTRL	miR-2022_KD	721.716	411.616	566.666	0.808356	0.178938	4.51752	6.26e-06	0.000110932
								NVE6369	CTRL	miR-2022_KD	252.932	395.012	323.972	-0.641355	0.142008	-4.51632	6.29e-06	0.000111463
								NVE24966	CTRL	miR-2022_KD	326.012	512.457	419.235	-0.651928	0.144398	-4.5148	6.34e-06	0.000112169
								NVE8318	CTRL	miR-2022_KD	162.507	82.9046	122.706	0.966014	0.214177	4.51035	6.47e-06	0.000114449
								NVE16838	CTRL	miR-2022_KD	2850.8	2093.46	2472.13	0.446221	0.0989765	4.50836	6.53e-06	0.000115426
								NVE9264	CTRL	miR-2022_KD	632.385	367.77	500.077	0.781855	0.173436	4.50803	6.54e-06	0.000115502
								NVE26001	CTRL	miR-2022_KD	81.97	30.3271	56.1485	1.42956	0.317344	4.50477	6.64e-06	0.000117185
								NVE12191	CTRL	miR-2022_KD	56.0808	158.117	107.099	-1.4939	0.331731	-4.50335	6.69e-06	0.000117869
								NVE26028	CTRL	miR-2022_KD	1006.1	1488.78	1247.44	-0.563907	0.125238	-4.5027	6.71e-06	0.000118096
								NVE23964	CTRL	miR-2022_KD	99.6377	33.7168	66.6772	1.54691	0.343561	4.50257	6.71e-06	0.000118096
								NVE4423	CTRL	miR-2022_KD	184.827	306.201	245.514	-0.724052	0.160841	-4.50166	6.74e-06	0.000118497
								NVE5708	CTRL	miR-2022_KD	55.7935	13.2101	34.5018	2.06909	0.459769	4.50028	6.79e-06	0.000119166
								NVE25533	CTRL	miR-2022_KD	383.179	576.409	479.794	-0.590327	0.131185	-4.49996	6.8e-06	0.00011924
								NVE8030	CTRL	miR-2022_KD	667.412	419.016	543.214	0.67206	0.149384	4.49888	6.83e-06	0.000119744
								NVE24488	CTRL	miR-2022_KD	446.904	237.785	342.345	0.914944	0.20338	4.4987	6.84e-06	0.000119744
								NVE14291	CTRL	miR-2022_KD	416.621	271.523	344.072	0.620482	0.137935	4.49837	6.85e-06	0.000119822
								NVE21843	CTRL	miR-2022_KD	2930.72	2260.29	2595.51	0.374584	0.0833809	4.49244	7.04e-06	0.000123045
								NVE17687	CTRL	miR-2022_KD	511.655	726.154	618.905	-0.503351	0.112046	-4.49236	7.04e-06	0.000123045
								NVE9541	CTRL	miR-2022_KD	2409.62	1762.87	2086.24	0.451061	0.100474	4.48934	7.14e-06	0.000124692
								NVE20069	CTRL	miR-2022_KD	582.834	326.994	454.914	0.832856	0.185551	4.48855	7.17e-06	0.00012505
								NVE3427	CTRL	miR-2022_KD	2529.09	1488.82	2008.96	0.764047	0.170272	4.48722	7.22e-06	0.000125617
								NVE7714	CTRL	miR-2022_KD	315.802	170.017	242.91	0.890444	0.19844	4.48721	7.22e-06	0.000125617
								NVE23959	CTRL	miR-2022_KD	85.3251	29.945	57.635	1.51199	0.336999	4.48664	7.24e-06	0.000125848
								NVE8863	CTRL	miR-2022_KD	2028.97	2907.1	2468.03	-0.518843	0.11567	-4.48554	7.27e-06	0.00012639
								NVE22225	CTRL	miR-2022_KD	503.528	839.26	671.394	-0.735357	0.164022	-4.48328	7.35e-06	0.000127522
								NVE8936	CTRL	miR-2022_KD	233.157	119.801	176.479	0.958132	0.213713	4.48327	7.35e-06	0.000127522
								NVE25322	CTRL	miR-2022_KD	196.855	108.224	152.54	0.866061	0.193233	4.48195	7.4e-06	0.000128205
								NVE3293	CTRL	miR-2022_KD	2535.38	3460.04	2997.71	-0.448211	0.100025	-4.48098	7.43e-06	0.000128674
								NVE2516	CTRL	miR-2022_KD	341.768	213.769	277.769	0.67749	0.151261	4.47895	7.5e-06	0.000129793
								NVE6525	CTRL	miR-2022_KD	6734.66	9661.52	8198.09	-0.520524	0.116222	-4.47872	7.51e-06	0.000129821
								NVE16496	CTRL	miR-2022_KD	216.29	97.3834	156.837	1.15951	0.258969	4.47742	7.55e-06	0.000130501
								NVE15732	CTRL	miR-2022_KD	905.387	478.9	692.144	0.916996	0.204833	4.47679	7.58e-06	0.000130774
								NVE5291	CTRL	miR-2022_KD	595.623	360.01	477.816	0.722625	0.161432	4.47635	7.59e-06	0.000130839
								NVE6879	CTRL	miR-2022_KD	390.121	212.814	301.468	0.875551	0.195596	4.47632	7.59e-06	0.000130839
								NVE7300	CTRL	miR-2022_KD	256.523	124.379	190.451	1.03851	0.232016	4.47602	7.6e-06	0.000130913
								NVE17834	CTRL	miR-2022_KD	32.0545	5.21479	18.6347	2.64577	0.591166	4.4755	7.62e-06	0.000131118
								NVE5343	CTRL	miR-2022_KD	160.226	66.9305	113.578	1.26054	0.281719	4.47448	7.66e-06	0.000131635
								NVE4528	CTRL	miR-2022_KD	163.758	83.2218	123.49	0.978773	0.21882	4.47296	7.71e-06	0.000132459
								NVE7655	CTRL	miR-2022_KD	30476.2	41607.5	36041.9	-0.449079	0.100404	-4.47272	7.72e-06	0.000132493
								NVE11407	CTRL	miR-2022_KD	295.532	173.283	234.407	0.77647	0.17364	4.47171	7.76e-06	0.000133009
								NVE13713	CTRL	miR-2022_KD	221.415	361.848	291.632	-0.707896	0.158367	-4.46997	7.82e-06	0.000133986
								NVE10461	CTRL	miR-2022_KD	1219.8	806.376	1013.09	0.595257	0.133174	4.46976	7.83e-06	0.000134001
								NVE2020	CTRL	miR-2022_KD	723.974	1016.58	870.277	-0.489862	0.1096	-4.46953	7.84e-06	0.000134029
								NVE22257	CTRL	miR-2022_KD	1037.18	731.203	884.193	0.503176	0.112586	4.46928	7.85e-06	0.000134076
								NVE6653	CTRL	miR-2022_KD	393.409	615.9	504.654	-0.64625	0.144626	-4.46843	7.88e-06	0.000134492
								NVE12566	CTRL	miR-2022_KD	125.591	55.8936	90.7423	1.16497	0.260754	4.46771	7.91e-06	0.000134834
								NVE24879	CTRL	miR-2022_KD	1048.99	1415.35	1232.17	-0.431839	0.0966909	-4.46618	7.96e-06	0.000135685
								NVE13912	CTRL	miR-2022_KD	326.227	184.643	255.435	0.8161	0.182846	4.46331	8.07e-06	0.000137398
								NVE7851	CTRL	miR-2022_KD	394.005	196.556	295.281	1.0017	0.22475	4.45696	8.31e-06	0.000141363
								NVE13974	CTRL	miR-2022_KD	275.919	427.42	351.67	-0.630417	0.141449	-4.45685	8.32e-06	0.000141363
								NVE3084	CTRL	miR-2022_KD	2704.36	1859.21	2281.79	0.540454	0.121269	4.45666	8.32e-06	0.000141369
								NVE5264	CTRL	miR-2022_KD	41.3522	8.78569	25.0689	2.21171	0.496309	4.45631	8.34e-06	0.000141486
								NVE1747	CTRL	miR-2022_KD	1881.33	2456.73	2169.03	-0.385483	0.086535	-4.45465	8.4e-06	0.000142463
								NVE2729	CTRL	miR-2022_KD	390.025	238.599	314.312	0.708356	0.159049	4.45371	8.44e-06	0.000142969
								NVE10381	CTRL	miR-2022_KD	160.959	292.375	226.667	-0.855574	0.192165	-4.4523	8.5e-06	0.000143792
								NVE25772	CTRL	miR-2022_KD	4465.87	3037.49	3751.68	0.555407	0.124769	4.4515	8.53e-06	0.000144205
								NVE12705	CTRL	miR-2022_KD	803.91	1179.29	991.602	-0.553398	0.124324	-4.45127	8.54e-06	0.000144238
								NVE12503	CTRL	miR-2022_KD	105.221	195.016	150.118	-0.893478	0.200744	-4.45083	8.55e-06	0.00014441
								NVE14756	CTRL	miR-2022_KD	373.77	546.314	460.042	-0.547956	0.123165	-4.44896	8.63e-06	0.000145552
								NVE6216	CTRL	miR-2022_KD	532.577	336.366	434.472	0.66556	0.149624	4.44823	8.66e-06	0.000145929
								NVE3092	CTRL	miR-2022_KD	1099.13	1559.89	1329.51	-0.504571	0.113508	-4.44527	8.78e-06	0.00014783
								NVE11307	CTRL	miR-2022_KD	499.891	293.571	396.731	0.763502	0.171809	4.44389	8.83e-06	0.000148653
								NVE21137	CTRL	miR-2022_KD	532.173	334.617	433.395	0.66723	0.15016	4.44345	8.85e-06	0.000148832
								NVE13695	CTRL	miR-2022_KD	592.682	325.894	459.288	0.865432	0.194783	4.44305	8.87e-06	0.00014899
								NVE13811	CTRL	miR-2022_KD	666.105	426.174	546.14	0.64247	0.144626	4.4423	8.9e-06	0.000149365
								NVE18855	CTRL	miR-2022_KD	904.519	562.375	733.447	0.685931	0.154414	4.44215	8.91e-06	0.000149365
								NVE12479	CTRL	miR-2022_KD	47.0434	8.05907	27.5512	2.52702	0.568945	4.44159	8.93e-06	0.00014963
								NVE14138	CTRL	miR-2022_KD	102.249	39.3581	70.8034	1.36971	0.308404	4.44127	8.94e-06	0.000149638
								NVE2901	CTRL	miR-2022_KD	2128.49	1409.38	1768.93	0.593719	0.133684	4.44122	8.95e-06	0.000149638
								NVE22485	CTRL	miR-2022_KD	1036.09	749.092	892.589	0.466614	0.105074	4.44081	8.96e-06	0.0001498
								NVE15806	CTRL	miR-2022_KD	1563.66	2357.4	1960.53	-0.592537	0.133465	-4.43965	9.01e-06	0.000150441
								NVE14902	CTRL	miR-2022_KD	2391.24	3882.02	3136.63	-0.698805	0.157405	-4.43953	9.02e-06	0.000150441
								NVE3516	CTRL	miR-2022_KD	275.36	418.944	347.152	-0.603137	0.135945	-4.43663	9.14e-06	0.000152354
								NVE7539	CTRL	miR-2022_KD	109.482	238.292	173.887	-1.11609	0.251672	-4.4347	9.22e-06	0.000153598
								NVE11308	CTRL	miR-2022_KD	640.793	413.247	527.02	0.631088	0.142353	4.43325	9.28e-06	0.00015451
								NVE3445	CTRL	miR-2022_KD	9254.3	11873.5	10563.9	-0.359453	0.0810959	-4.43244	9.32e-06	0.000154961
								NVE2925	CTRL	miR-2022_KD	1862.59	2474.69	2168.64	-0.409172	0.092336	-4.43133	9.37e-06	0.000155632
								NVE12069	CTRL	miR-2022_KD	179.278	65.5264	122.402	1.44427	0.325938	4.43111	9.37e-06	0.000155663
								NVE898	CTRL	miR-2022_KD	804.659	475.236	639.948	0.756029	0.170818	4.42593	9.6e-06	0.000159315
								NVE6060	CTRL	miR-2022_KD	1206.37	1651.17	1428.77	-0.452189	0.1022	-4.42455	9.66e-06	0.00015997
								NVE13032	CTRL	miR-2022_KD	1653.9	2176.14	1915.02	-0.394946	0.0892631	-4.42452	9.67e-06	0.00015997
								NVE19719	CTRL	miR-2022_KD	608.423	407.471	507.947	0.577725	0.130574	4.42451	9.67e-06	0.00015997
								NVE18325	CTRL	miR-2022_KD	741.559	525.469	633.514	0.498251	0.112631	4.42373	9.7e-06	0.000160404
								NVE10275	CTRL	miR-2022_KD	431.811	277.773	354.792	0.640509	0.144801	4.42336	9.72e-06	0.000160404
								NVE13947	CTRL	miR-2022_KD	152.991	71.1008	112.046	1.11272	0.25156	4.42328	9.72e-06	0.000160404
								NVE13155	CTRL	miR-2022_KD	729.664	1073.71	901.689	-0.556518	0.125817	-4.42322	9.72e-06	0.000160404
								NVE18925	CTRL	miR-2022_KD	1389.47	1898.78	1644.13	-0.450414	0.101866	-4.42165	9.8e-06	0.000161398
								NVE8503	CTRL	miR-2022_KD	110.203	49.4064	79.8045	1.15729	0.26174	4.42153	9.8e-06	0.000161398
								NVE21064	CTRL	miR-2022_KD	360.69	223.228	291.959	0.692223	0.156625	4.41963	9.89e-06	0.000162689
								NVE15733	CTRL	miR-2022_KD	904.072	562.711	733.392	0.681773	0.154359	4.41681	1e-05	0.00016469
								NVE25820	CTRL	miR-2022_KD	2388.13	1521.31	1954.72	0.649124	0.146986	4.41622	1e-05	0.000165011
								NVE11058	CTRL	miR-2022_KD	27.0148	2.15316	14.584	3.64019	0.824835	4.41323	1.02e-05	0.00016714
								NVE24297	CTRL	miR-2022_KD	3761.72	5036.7	4399.21	-0.420491	0.0952827	-4.41309	1.02e-05	0.00016714
								NVE13897	CTRL	miR-2022_KD	28.4788	2.70722	15.593	3.45098	0.782308	4.41128	1.03e-05	0.000168403
								NVE24780	CTRL	miR-2022_KD	108.282	34.5803	71.431	1.63548	0.370786	4.41085	1.03e-05	0.000168608
								NVE24294	CTRL	miR-2022_KD	15022.3	10448.1	12735.2	0.523733	0.11877	4.40963	1.04e-05	0.000169421
								NVE185	CTRL	miR-2022_KD	97.4957	31.4701	64.4829	1.64441	0.372935	4.40938	1.04e-05	0.000169476
								NVE16591	CTRL	miR-2022_KD	956.332	572.524	764.428	0.740637	0.168007	4.40838	1.04e-05	0.000170126
								NVE12599	CTRL	miR-2022_KD	38.2592	7.23205	22.7456	2.40147	0.545109	4.40548	1.06e-05	0.000172273
								NVE2998	CTRL	miR-2022_KD	2323.68	3178.35	2751.02	-0.452258	0.102687	-4.40426	1.06e-05	0.000173111
								NVE18164	CTRL	miR-2022_KD	109.784	251.129	180.457	-1.1957	0.271518	-4.40375	1.06e-05	0.000173377
								NVE20524	CTRL	miR-2022_KD	75.6567	25.048	50.3523	1.59578	0.362493	4.40223	1.07e-05	0.000174451
								NVE16414	CTRL	miR-2022_KD	238.661	385.634	312.147	-0.690812	0.156959	-4.40122	1.08e-05	0.000175124
								NVE20323	CTRL	miR-2022_KD	1738.91	2686.65	2212.78	-0.626657	0.142408	-4.40044	1.08e-05	0.000175417
								NVE1102	CTRL	miR-2022_KD	219.626	98.3247	158.975	1.1509	0.261543	4.40043	1.08e-05	0.000175417
								NVE1277	CTRL	miR-2022_KD	165.826	55.9767	110.901	1.55416	0.353191	4.40033	1.08e-05	0.000175417
								NVE10086	CTRL	miR-2022_KD	1602.3	1174.6	1388.45	0.448161	0.101869	4.39936	1.09e-05	0.000176062
								NVE24530	CTRL	miR-2022_KD	192.566	356.722	274.644	-0.883606	0.200955	-4.39702	1.1e-05	0.000177825
								NVE19103	CTRL	miR-2022_KD	414.944	638.706	526.825	-0.622784	0.141646	-4.39678	1.1e-05	0.000177886
								NVE8104	CTRL	miR-2022_KD	353.103	541.044	447.073	-0.612952	0.139447	-4.39557	1.1e-05	0.00017873
								NVE952	CTRL	miR-2022_KD	122.818	43.9277	83.3726	1.47708	0.336056	4.39534	1.11e-05	0.000178781
								NVE9413	CTRL	miR-2022_KD	232.777	380.28	306.528	-0.705367	0.160647	-4.39078	1.13e-05	0.000182422
								NVE19355	CTRL	miR-2022_KD	591.519	993.904	792.712	-0.746522	0.170057	-4.38983	1.13e-05	0.000183074
								NVE18054	CTRL	miR-2022_KD	1592.4	1193.43	1392.92	0.417057	0.0950526	4.38764	1.15e-05	0.00018478
								NVE1586	CTRL	miR-2022_KD	92.4796	23.4235	57.9515	1.96374	0.447842	4.3849	1.16e-05	0.000186951
								NVE5667	CTRL	miR-2022_KD	3890.62	5060.26	4475.44	-0.379048	0.0864468	-4.38475	1.16e-05	0.000186951
								NVE4102	CTRL	miR-2022_KD	1046.49	703.188	874.837	0.574854	0.131158	4.38291	1.17e-05	0.000188341
								NVE18447	CTRL	miR-2022_KD	366.449	575.705	471.077	-0.651342	0.148613	-4.38279	1.17e-05	0.000188341
								NVE13077	CTRL	miR-2022_KD	135.288	67.0675	101.178	1.01973	0.232705	4.38206	1.18e-05	0.000188821
								NVE23557	CTRL	miR-2022_KD	461.719	295.675	378.697	0.640991	0.146312	4.38099	1.18e-05	0.0001896
								NVE830	CTRL	miR-2022_KD	437.185	222.099	329.642	0.981614	0.224107	4.38011	1.19e-05	0.000190217
								NVE6955	CTRL	miR-2022_KD	926.956	638.58	782.768	0.537957	0.122843	4.37924	1.19e-05	0.000190695
								NVE20761	CTRL	miR-2022_KD	3714.95	4929.95	4322.45	-0.408451	0.0932703	-4.37922	1.19e-05	0.000190695
								NVE2836	CTRL	miR-2022_KD	261.635	411.066	336.351	-0.654333	0.149459	-4.37801	1.2e-05	0.000191601
								NVE11496	CTRL	miR-2022_KD	231.093	123.689	177.391	0.899608	0.205651	4.37444	1.22e-05	0.000194608
								NVE3640	CTRL	miR-2022_KD	398.888	580.591	489.74	-0.543171	0.124269	-4.37094	1.24e-05	0.000197467
								NVE22976	CTRL	miR-2022_KD	363.293	541.127	452.21	-0.576763	0.131955	-4.37091	1.24e-05	0.000197467
								NVE19039	CTRL	miR-2022_KD	20868.5	13755.2	17311.8	0.601206	0.137563	4.37041	1.24e-05	0.000197765
								NVE9607	CTRL	miR-2022_KD	3614.02	2768.32	3191.17	0.384731	0.0880953	4.36721	1.26e-05	0.000200522
								NVE7209	CTRL	miR-2022_KD	173.817	281.544	227.68	-0.694999	0.159149	-4.36697	1.26e-05	0.000200587
								NVE14871	CTRL	miR-2022_KD	8214.35	10913.8	9564.09	-0.410035	0.0939053	-4.36648	1.26e-05	0.000200878
								NVE2320	CTRL	miR-2022_KD	1238.51	1698.56	1468.53	-0.45424	0.104059	-4.36521	1.27e-05	0.000201886
								NVE19673	CTRL	miR-2022_KD	88.0841	174.327	131.206	-0.978848	0.224371	-4.36263	1.29e-05	0.000204124
								NVE15310	CTRL	miR-2022_KD	147.01	60.4992	103.754	1.28348	0.294266	4.36162	1.29e-05	0.000204905
								NVE25614	CTRL	miR-2022_KD	770.187	1065.86	918.024	-0.467822	0.107322	-4.35906	1.31e-05	0.000207151
								NVE21151	CTRL	miR-2022_KD	2555.95	3455.41	3005.68	-0.434395	0.0996856	-4.35765	1.31e-05	0.000208328
								NVE18873	CTRL	miR-2022_KD	508.421	730.153	619.287	-0.524731	0.120455	-4.35623	1.32e-05	0.0002095
								NVE3567	CTRL	miR-2022_KD	98.7925	36.6411	67.7168	1.43984	0.330535	4.35608	1.32e-05	0.0002095
								NVE2797	CTRL	miR-2022_KD	32.7689	5.6785	19.2237	2.5166	0.577869	4.35496	1.33e-05	0.000210407
								NVE3989	CTRL	miR-2022_KD	358.355	229.225	293.79	0.642966	0.147659	4.3544	1.33e-05	0.000210777
								NVE3731	CTRL	miR-2022_KD	1109.62	1524.22	1316.92	-0.45752	0.105076	-4.3542	1.34e-05	0.000210808
								NVE11452	CTRL	miR-2022_KD	757.323	1246.25	1001.79	-0.720694	0.165541	-4.35358	1.34e-05	0.000211243
								NVE10794	CTRL	miR-2022_KD	751.803	454.267	603.035	0.722929	0.166133	4.3515	1.35e-05	0.000212937
								NVE9870	CTRL	miR-2022_KD	137.726	66.8229	102.274	1.04379	0.239869	4.35148	1.35e-05	0.000212937
								NVE16011	CTRL	miR-2022_KD	1317.56	861.142	1089.35	0.61255	0.140777	4.3512	1.35e-05	0.000213046
								NVE9770	CTRL	miR-2022_KD	84.7401	34.5696	59.6548	1.29415	0.297776	4.34606	1.39e-05	0.000217928
								NVE21075	CTRL	miR-2022_KD	53.6681	12.9738	33.3209	2.05081	0.471927	4.34562	1.39e-05	0.000218196
								NVE20018	CTRL	miR-2022_KD	414.015	245.171	329.593	0.754872	0.173727	4.34516	1.39e-05	0.000218482
								NVE5569	CTRL	miR-2022_KD	1147.69	1571.03	1359.36	-0.453647	0.104408	-4.34495	1.39e-05	0.000218515
								NVE1212	CTRL	miR-2022_KD	2127.77	2762.39	2445.08	-0.376125	0.0866082	-4.34283	1.41e-05	0.000220367
								NVE11219	CTRL	miR-2022_KD	4470.36	3248.65	3859.5	0.460587	0.106059	4.34276	1.41e-05	0.000220367
								NVE22265	CTRL	miR-2022_KD	2019.48	2787.08	2403.28	-0.464849	0.10706	-4.34196	1.41e-05	0.000220998
								NVE22443	CTRL	miR-2022_KD	615.928	940.541	778.234	-0.610083	0.140543	-4.34091	1.42e-05	0.000221791
								NVE14941	CTRL	miR-2022_KD	330.278	519.411	424.845	-0.651599	0.150109	-4.34083	1.42e-05	0.000221791
								NVE23359	CTRL	miR-2022_KD	182.804	79.0443	130.924	1.20108	0.276714	4.34053	1.42e-05	0.00022192
								NVE22444	CTRL	miR-2022_KD	1002.38	516.275	759.327	0.959136	0.22102	4.33958	1.43e-05	0.000222712
								NVE25843	CTRL	miR-2022_KD	491.053	316.882	403.967	0.628855	0.144924	4.3392	1.43e-05	0.000222921
								NVE4666	CTRL	miR-2022_KD	194.609	99.5466	147.078	0.974064	0.224515	4.33852	1.43e-05	0.00022344
								NVE16804	CTRL	miR-2022_KD	55.9143	16.6805	36.2974	1.7529	0.404194	4.33678	1.45e-05	0.000224868
								NVE5695	CTRL	miR-2022_KD	1084.18	633.035	858.606	0.774844	0.178669	4.33676	1.45e-05	0.000224868
								NVE25002	CTRL	miR-2022_KD	478.601	839.114	658.857	-0.808593	0.186457	-4.33661	1.45e-05	0.000224868
								NVE13520	CTRL	miR-2022_KD	542.143	794.588	668.365	-0.549579	0.126777	-4.33501	1.46e-05	0.00022634
								NVE6374	CTRL	miR-2022_KD	428.309	286.396	357.353	0.583174	0.134537	4.33467	1.46e-05	0.000226512
								NVE19597	CTRL	miR-2022_KD	4509.78	3354.74	3932.26	0.426259	0.0983591	4.3337	1.47e-05	0.000227296
								NVE18171	CTRL	miR-2022_KD	27.2383	2.36229	14.8003	3.46503	0.799579	4.33357	1.47e-05	0.000227296
								NVE15715	CTRL	miR-2022_KD	81.2459	31.4347	56.3403	1.37952	0.31835	4.33336	1.47e-05	0.000227345
								NVE19319	CTRL	miR-2022_KD	631.572	932.006	781.789	-0.562732	0.129891	-4.33233	1.48e-05	0.000228228
								NVE23034	CTRL	miR-2022_KD	268.738	161.655	215.196	0.733638	0.169414	4.33043	1.49e-05	0.000230033
								NVE19517	CTRL	miR-2022_KD	701.271	1039.93	870.599	-0.568409	0.131269	-4.33012	1.49e-05	0.000230184
								NVE7207	CTRL	miR-2022_KD	229.873	363.665	296.769	-0.65755	0.151903	-4.32874	1.5e-05	0.000231452
								NVE20124	CTRL	miR-2022_KD	875.878	589.079	732.478	0.572549	0.132395	4.32457	1.53e-05	0.000235698
								NVE16794	CTRL	miR-2022_KD	684.842	925.034	804.938	-0.433923	0.100394	-4.32221	1.54e-05	0.000238044
								NVE12442	CTRL	miR-2022_KD	265.565	141.161	203.363	0.910438	0.210695	4.32113	1.55e-05	0.000239036
								NVE9986	CTRL	miR-2022_KD	113.967	49.2794	81.6232	1.21177	0.280483	4.3203	1.56e-05	0.000239754
								NVE2123	CTRL	miR-2022_KD	870.043	1336.67	1103.36	-0.61805	0.143135	-4.31797	1.57e-05	0.000242113
								NVE15777	CTRL	miR-2022_KD	163.604	313.807	238.705	-0.94573	0.219058	-4.31726	1.58e-05	0.000242704
								NVE11214	CTRL	miR-2022_KD	90.4228	35.7144	63.0686	1.33593	0.309471	4.31683	1.58e-05	0.000242993
								NVE13432	CTRL	miR-2022_KD	198.822	328.618	263.72	-0.730816	0.169375	-4.31479	1.6e-05	0.000245061
								NVE5648	CTRL	miR-2022_KD	864.393	1605.81	1235.1	-0.892615	0.206901	-4.31421	1.6e-05	0.00024552
								NVE258	CTRL	miR-2022_KD	122.932	41.9393	82.4357	1.5463	0.358526	4.31292	1.61e-05	0.000246764
								NVE14399	CTRL	miR-2022_KD	296.621	155.425	226.023	0.92516	0.214553	4.31203	1.62e-05	0.000247573
								NVE17019	CTRL	miR-2022_KD	612.397	884.898	748.648	-0.531719	0.123321	-4.31166	1.62e-05	0.000247795
								NVE8933	CTRL	miR-2022_KD	36.5464	3.08001	19.8132	3.5233	0.817527	4.30971	1.63e-05	0.000249742
								NVE18553	CTRL	miR-2022_KD	5633.37	7481.02	6557.2	-0.408931	0.0948884	-4.3096	1.64e-05	0.000249742
								NVE8600	CTRL	miR-2022_KD	246.432	125.366	185.899	0.977658	0.2269	4.30876	1.64e-05	0.000250505
								NVE7374	CTRL	miR-2022_KD	522.596	358.025	440.311	0.545119	0.126562	4.30714	1.65e-05	0.000252153
								NVE710	CTRL	miR-2022_KD	1115.45	778.382	946.916	0.519549	0.120645	4.30643	1.66e-05	0.000252764
								NVE14395	CTRL	miR-2022_KD	98.0132	44.0641	71.0386	1.15082	0.267324	4.30495	1.67e-05	0.000254275
								NVE7470	CTRL	miR-2022_KD	1649.85	1212.36	1431.11	0.442947	0.102897	4.30477	1.67e-05	0.000254286
								NVE8054	CTRL	miR-2022_KD	107.69	197.007	152.349	-0.866626	0.201392	-4.30319	1.68e-05	0.000255915
								NVE48	CTRL	miR-2022_KD	2458.51	3583.17	3020.84	-0.542958	0.126209	-4.30205	1.69e-05	0.000257037
								NVE3011	CTRL	miR-2022_KD	266.3	424.162	345.231	-0.668019	0.155358	-4.29987	1.71e-05	0.000259365
								NVE23683	CTRL	miR-2022_KD	56.218	16.2269	36.2224	1.77239	0.41221	4.29972	1.71e-05	0.000259365
								NVE23110	CTRL	miR-2022_KD	41.2881	9.58486	25.4365	2.11558	0.492303	4.29732	1.73e-05	0.000261998
								NVE13449	CTRL	miR-2022_KD	1276.24	882.25	1079.25	0.530617	0.123488	4.29692	1.73e-05	0.000262266
								NVE530	CTRL	miR-2022_KD	1178.62	716.039	947.33	0.720875	0.16778	4.29654	1.73e-05	0.000262515
								NVE3111	CTRL	miR-2022_KD	628.764	425.274	527.019	0.566524	0.131948	4.29354	1.76e-05	0.000265896
								NVE8202	CTRL	miR-2022_KD	1139.56	1598.36	1368.96	-0.486574	0.113398	-4.29085	1.78e-05	0.000268933
								NVE7453	CTRL	miR-2022_KD	59.4622	19.2158	39.339	1.62084	0.377959	4.2884	1.8e-05	0.000271597
								NVE542	CTRL	miR-2022_KD	2196.14	2876.94	2536.54	-0.390325	0.0910202	-4.28833	1.8e-05	0.000271597
								NVE17103	CTRL	miR-2022_KD	106.899	45.8534	76.376	1.22213	0.28501	4.28802	1.8e-05	0.000271768
								NVE8275	CTRL	miR-2022_KD	1082.35	1470.42	1276.38	-0.441304	0.102999	-4.28453	1.83e-05	0.000275869
								NVE6444	CTRL	miR-2022_KD	128.712	237.09	182.901	-0.887359	0.207397	-4.27856	1.88e-05	0.000283164
								NVE10746	CTRL	miR-2022_KD	441.724	215.885	328.804	1.02749	0.240266	4.27649	1.9e-05	0.000285594
								NVE6853	CTRL	miR-2022_KD	407.294	257.512	332.403	0.663487	0.155176	4.27571	1.91e-05	0.000286383
								NVE23723	CTRL	miR-2022_KD	1260.79	1903.95	1582.37	-0.593669	0.138866	-4.27511	1.91e-05	0.000286938
								NVE10463	CTRL	miR-2022_KD	2824.26	3940.07	3382.17	-0.480764	0.112519	-4.27274	1.93e-05	0.000289787
								NVE23055	CTRL	miR-2022_KD	362.953	556.553	459.753	-0.61525	0.144045	-4.27123	1.94e-05	0.000291545
								NVE19721	CTRL	miR-2022_KD	211.486	85.4991	148.493	1.31325	0.307554	4.26999	1.95e-05	0.000292802
								NVE2335	CTRL	miR-2022_KD	47.2283	12.6016	29.915	1.90354	0.445801	4.26993	1.96e-05	0.000292802
								NVE26145	CTRL	miR-2022_KD	17.7549	58.9732	38.364	-1.73361	0.406112	-4.26879	1.97e-05	0.000294083
								NVE13614	CTRL	miR-2022_KD	508.515	738.142	623.329	-0.537214	0.125999	-4.26363	2.01e-05	0.000300739
								NVE13027	CTRL	miR-2022_KD	752.222	535.463	643.843	0.490961	0.11516	4.2633	2.01e-05	0.000300958
								NVE20732	CTRL	miR-2022_KD	529.988	337.498	433.743	0.649109	0.152272	4.26282	2.02e-05	0.000301383
								NVE18250	CTRL	miR-2022_KD	1182.83	1756.69	1469.76	-0.570152	0.133816	-4.26072	2.04e-05	0.000304007
								NVE2964	CTRL	miR-2022_KD	1334.03	987.405	1160.72	0.433585	0.101805	4.25897	2.05e-05	0.000305798
								NVE3178	CTRL	miR-2022_KD	141.318	61.8963	101.607	1.20378	0.282649	4.25894	2.05e-05	0.000305798
								NVE8310	CTRL	miR-2022_KD	1383.98	659.59	1021.79	1.06919	0.251047	4.25891	2.05e-05	0.000305798
								NVE21970	CTRL	miR-2022_KD	1297.24	920.012	1108.63	0.495541	0.116359	4.25872	2.06e-05	0.00030584
								NVE12153	CTRL	miR-2022_KD	1098.32	812.71	955.514	0.434607	0.102062	4.25827	2.06e-05	0.000306227
								NVE24754	CTRL	miR-2022_KD	169.514	287.484	228.499	-0.759034	0.178295	-4.25719	2.07e-05	0.000307483
								NVE3436	CTRL	miR-2022_KD	186.861	79.1854	133.023	1.247	0.293038	4.25541	2.09e-05	0.000309712
								NVE26099	CTRL	miR-2022_KD	656.099	375.952	516.026	0.80562	0.189472	4.25193	2.12e-05	0.000314335
								NVE25705	CTRL	miR-2022_KD	608.04	894.994	751.517	-0.55773	0.131221	-4.25032	2.13e-05	0.00031636
								NVE18174	CTRL	miR-2022_KD	231.902	129.74	180.821	0.831063	0.1956	4.24879	2.15e-05	0.000318295
								NVE3272	CTRL	miR-2022_KD	1077.35	1460.64	1269	-0.439167	0.103367	-4.2486	2.15e-05	0.000318332
								NVE6277	CTRL	miR-2022_KD	160.16	44.9967	102.579	1.84565	0.434752	4.24531	2.18e-05	0.000322809
								NVE19980	CTRL	miR-2022_KD	716.102	337.554	526.828	1.08457	0.255499	4.24492	2.19e-05	0.000323124
								NVE22208	CTRL	miR-2022_KD	1831.93	1134.56	1483.25	0.690228	0.162634	4.24405	2.2e-05	0.000324146
								NVE10981	CTRL	miR-2022_KD	300.626	453.696	377.161	-0.592538	0.139622	-4.24387	2.2e-05	0.000324177
								NVE17844	CTRL	miR-2022_KD	2005.11	3701.51	2853.31	-0.88359	0.208358	-4.24073	2.23e-05	0.000328499
								NVE16491	CTRL	miR-2022_KD	94.2717	32.8431	63.5574	1.51723	0.357868	4.23963	2.24e-05	0.00032987
								NVE1143	CTRL	miR-2022_KD	2877.4	1832.36	2354.88	0.650288	0.153397	4.23925	2.24e-05	0.000330189
								NVE17354	CTRL	miR-2022_KD	185.397	101.312	143.355	0.865849	0.204266	4.23884	2.25e-05	0.000330379
								NVE17087	CTRL	miR-2022_KD	884.432	481.428	682.93	0.874192	0.206236	4.23879	2.25e-05	0.000330379
								NVE9053	CTRL	miR-2022_KD	529.074	363.813	446.444	0.54144	0.127809	4.23631	2.27e-05	0.000333802
								NVE20622	CTRL	miR-2022_KD	127.021	238.264	182.642	-0.909876	0.214862	-4.23471	2.29e-05	0.000335952
								NVE9638	CTRL	miR-2022_KD	1106	1502	1304	-0.441744	0.104448	-4.22934	2.34e-05	0.000343674
								NVE19214	CTRL	miR-2022_KD	1989.92	1489.34	1739.63	0.417635	0.0987488	4.22927	2.34e-05	0.000343674
								NVE16256	CTRL	miR-2022_KD	273.467	419.542	346.504	-0.613399	0.145101	-4.22739	2.36e-05	0.000346298
								NVE24166	CTRL	miR-2022_KD	34.0791	6.65023	20.3647	2.37995	0.563745	4.22168	2.42e-05	0.000354931
								NVE25134	CTRL	miR-2022_KD	130.326	57.3457	93.8357	1.1855	0.281048	4.21816	2.46e-05	0.000360011
								NVE12002	CTRL	miR-2022_KD	181.975	324.493	253.234	-0.833892	0.197691	-4.21815	2.46e-05	0.000360011
								NVE17608	CTRL	miR-2022_KD	422.086	607.154	514.62	-0.526392	0.124842	-4.21645	2.48e-05	0.000362483
								NVE9849	CTRL	miR-2022_KD	181.084	99.8212	140.452	0.861046	0.204278	4.21507	2.5e-05	0.000364443
								NVE9032	CTRL	miR-2022_KD	559.347	354.778	457.062	0.65867	0.156295	4.21428	2.51e-05	0.000365446
								NVE1241	CTRL	miR-2022_KD	1044.4	687.933	866.167	0.602094	0.142956	4.21174	2.53e-05	0.000369138
								NVE13402	CTRL	miR-2022_KD	141.615	242.35	191.983	-0.779765	0.185143	-4.21169	2.53e-05	0.000369138
								NVE10242	CTRL	miR-2022_KD	2031.47	2731.94	2381.7	-0.427078	0.10141	-4.21141	2.54e-05	0.000369319
								NVE7149	CTRL	miR-2022_KD	1513.32	996.102	1254.71	0.602512	0.143134	4.20942	2.56e-05	0.000372313
								NVE10716	CTRL	miR-2022_KD	887.113	1203.87	1045.49	-0.44028	0.104606	-4.20893	2.57e-05	0.000372867
								NVE7745	CTRL	miR-2022_KD	813.203	1109.57	961.388	-0.448502	0.106641	-4.20571	2.6e-05	0.000377938
								NVE25856	CTRL	miR-2022_KD	4554.7	3177.77	3866.24	0.519124	0.123438	4.20554	2.6e-05	0.000377945
								NVE11931	CTRL	miR-2022_KD	163.267	53.6043	108.436	1.61072	0.383072	4.20474	2.61e-05	0.000379017
								NVE19358	CTRL	miR-2022_KD	50.0493	14.6638	32.3566	1.76265	0.4193	4.20378	2.62e-05	0.00038035
								NVE19791	CTRL	miR-2022_KD	25085.5	17482.2	21283.8	0.521084	0.123977	4.20305	2.63e-05	0.000381303
								NVE5636	CTRL	miR-2022_KD	1284.78	1813.74	1549.26	-0.495999	0.11805	-4.20161	2.65e-05	0.000383459
								NVE4604	CTRL	miR-2022_KD	581.653	259.258	420.455	1.16374	0.277258	4.19731	2.7e-05	0.000390529
								NVE1594	CTRL	miR-2022_KD	359.842	209.103	284.473	0.778215	0.185434	4.19673	2.71e-05	0.000391255
								NVE7860	CTRL	miR-2022_KD	218.811	128.329	173.57	0.775784	0.184932	4.19496	2.73e-05	0.000394036
								NVE19503	CTRL	miR-2022_KD	3486.71	2483.3	2985	0.489631	0.116762	4.1934	2.75e-05	0.000396478
								NVE1875	CTRL	miR-2022_KD	2268.96	1704.4	1986.68	0.412616	0.0984273	4.19209	2.76e-05	0.000398323
								NVE5488	CTRL	miR-2022_KD	564.855	858.063	711.459	-0.602731	0.14378	-4.19202	2.76e-05	0.000398323
								NVE8649	CTRL	miR-2022_KD	1132.49	847.282	989.888	0.417802	0.0996833	4.19129	2.77e-05	0.000399329
								NVE18041	CTRL	miR-2022_KD	2621.01	1899.97	2260.49	0.464031	0.110756	4.18967	2.79e-05	0.000401906
								NVE18066	CTRL	miR-2022_KD	635.497	934.024	784.761	-0.555773	0.132694	-4.18839	2.81e-05	0.000403893
								NVE6049	CTRL	miR-2022_KD	76.2777	29.4009	52.8393	1.36481	0.325956	4.18711	2.83e-05	0.000405876
								NVE17920	CTRL	miR-2022_KD	102.162	42.9453	72.5539	1.25618	0.30003	4.18685	2.83e-05	0.000406046
								NVE172	CTRL	miR-2022_KD	1412.28	1819.11	1615.69	-0.365787	0.0874345	-4.18355	2.87e-05	0.000411695
								NVE9482	CTRL	miR-2022_KD	1029.52	1365.43	1197.47	-0.406228	0.0971453	-4.18166	2.89e-05	0.000414609
								NVE6299	CTRL	miR-2022_KD	389.113	250.118	319.615	0.639081	0.152831	4.18163	2.89e-05	0.000414609
								NVE6230	CTRL	miR-2022_KD	78.6712	31.4353	55.0532	1.32807	0.317692	4.18036	2.91e-05	0.000416625
								NVE16887	CTRL	miR-2022_KD	456.779	660.591	558.685	-0.532317	0.127354	-4.17981	2.92e-05	0.000417343
								NVE20324	CTRL	miR-2022_KD	900.486	1340.94	1120.71	-0.572988	0.137098	-4.17939	2.92e-05	0.00041781
								NVE5887	CTRL	miR-2022_KD	41.3893	9.47623	25.4328	2.10252	0.503186	4.17841	2.94e-05	0.000419325
								NVE17723	CTRL	miR-2022_KD	78.3671	32.4348	55.401	1.27491	0.305142	4.1781	2.94e-05	0.000419601
								NVE19744	CTRL	miR-2022_KD	1366.53	938.866	1152.7	0.540953	0.129525	4.17643	2.96e-05	0.000422391
								NVE6699	CTRL	miR-2022_KD	532.456	344.674	438.565	0.624461	0.149598	4.17426	2.99e-05	0.000426093
								NVE11628	CTRL	miR-2022_KD	94.3295	35.7334	65.0314	1.38917	0.332805	4.17412	2.99e-05	0.000426093
								NVE22396	CTRL	miR-2022_KD	1939.26	2500.33	2219.8	-0.366284	0.0877663	-4.1734	3e-05	0.000427134
								NVE2077	CTRL	miR-2022_KD	2588.74	1865.24	2226.99	0.47183	0.113075	4.17271	3.01e-05	0.000428137
								NVE13529	CTRL	miR-2022_KD	402.399	602.633	502.516	-0.580927	0.139276	-4.17106	3.03e-05	0.000430942
								NVE11959	CTRL	miR-2022_KD	403.164	581.876	492.52	-0.527027	0.126442	-4.16814	3.07e-05	0.000436196
								NVE11713	CTRL	miR-2022_KD	1322.96	1757.59	1540.27	-0.409253	0.0981933	-4.16783	3.08e-05	0.000436478
								NVE6166	CTRL	miR-2022_KD	263.249	401.116	332.183	-0.60763	0.145806	-4.16739	3.08e-05	0.000437008
								NVE3374	CTRL	miR-2022_KD	966.108	1283.67	1124.89	-0.409641	0.098341	-4.16552	3.11e-05	0.000440305
								NVE20217	CTRL	miR-2022_KD	3953.72	3015.16	3484.44	0.390868	0.0939027	4.16248	3.15e-05	0.000445762
								NVE16098	CTRL	miR-2022_KD	430.728	665.92	548.324	-0.625865	0.150362	-4.16239	3.15e-05	0.000445762
								NVE4023	CTRL	miR-2022_KD	27.2691	4.04284	15.656	2.76527	0.664496	4.16146	3.16e-05	0.000447199
								NVE19971	CTRL	miR-2022_KD	531.776	318.141	424.959	0.738165	0.177387	4.16133	3.16e-05	0.000447199
								NVE12750	CTRL	miR-2022_KD	661.298	964.343	812.82	-0.542824	0.130452	-4.16109	3.17e-05	0.000447358
								NVE5843	CTRL	miR-2022_KD	786.958	551.422	669.19	0.513837	0.123554	4.15879	3.2e-05	0.000451559
								NVE9365	CTRL	miR-2022_KD	400.745	643.694	522.22	-0.680905	0.163733	-4.15863	3.2e-05	0.000451559
								NVE22883	CTRL	miR-2022_KD	53.6814	16.7898	35.2356	1.66623	0.400687	4.15843	3.2e-05	0.000451651
								NVE5866	CTRL	miR-2022_KD	1084.36	706.722	895.541	0.615471	0.148021	4.158	3.21e-05	0.000452173
								NVE1406	CTRL	miR-2022_KD	109.954	45.2811	77.6175	1.27815	0.30743	4.15755	3.22e-05	0.000452655
								NVE7359	CTRL	miR-2022_KD	1728.47	1246.05	1487.26	0.473595	0.113915	4.15744	3.22e-05	0.000452655
								NVE13564	CTRL	miR-2022_KD	334.906	562.364	448.635	-0.746003	0.179564	-4.15453	3.26e-05	0.000458145
								NVE23215	CTRL	miR-2022_KD	239.757	414.741	327.249	-0.788473	0.189872	-4.15265	3.29e-05	0.000461589
								NVE15590	CTRL	miR-2022_KD	307.435	477.356	392.395	-0.634834	0.152933	-4.15107	3.31e-05	0.00046424
								NVE25779	CTRL	miR-2022_KD	194.82	332.745	263.783	-0.770031	0.185504	-4.15102	3.31e-05	0.00046424
								NVE12554	CTRL	miR-2022_KD	386.459	252.161	319.31	0.617539	0.148816	4.14969	3.33e-05	0.000466637
								NVE18989	CTRL	miR-2022_KD	10107.4	13385.7	11746.6	-0.405377	0.0977054	-4.14897	3.34e-05	0.000467769
								NVE415	CTRL	miR-2022_KD	110.88	194.264	152.572	-0.809241	0.195134	-4.14711	3.37e-05	0.000471251
								NVE8756	CTRL	miR-2022_KD	522.226	319.939	421.082	0.704742	0.169944	4.14692	3.37e-05	0.000471329
								NVE20045	CTRL	miR-2022_KD	431.25	692.602	561.926	-0.683949	0.164949	-4.14643	3.38e-05	0.000471998
								NVE11806	CTRL	miR-2022_KD	347.284	517.241	432.262	-0.573999	0.138484	-4.14488	3.4e-05	0.000474882
								NVE1336	CTRL	miR-2022_KD	164.092	298.964	231.528	-0.863662	0.208407	-4.14412	3.41e-05	0.000476135
								NVE11711	CTRL	miR-2022_KD	540.096	745.516	642.806	-0.463445	0.111892	-4.14187	3.44e-05	0.000480482
								NVE23286	CTRL	miR-2022_KD	532.075	739.931	636.003	-0.47691	0.11515	-4.14166	3.45e-05	0.000480599
								NVE19557	CTRL	miR-2022_KD	316.528	518.308	417.418	-0.713922	0.172396	-4.14117	3.46e-05	0.00048129
								NVE646	CTRL	miR-2022_KD	150.772	77.7265	114.249	0.946853	0.228758	4.1391	3.49e-05	0.000485328
								NVE18449	CTRL	miR-2022_KD	1402.61	1925.94	1664.27	-0.457902	0.110654	-4.13814	3.5e-05	0.00048702
								NVE12957	CTRL	miR-2022_KD	859.139	1157.03	1008.08	-0.430688	0.1041	-4.13727	3.51e-05	0.00048853
								NVE22158	CTRL	miR-2022_KD	102.415	44.4458	73.4306	1.19759	0.28951	4.1366	3.52e-05	0.000489615
								NVE127	CTRL	miR-2022_KD	6455.11	4718.67	5586.89	0.451681	0.109199	4.1363	3.53e-05	0.00048986
								NVE23005	CTRL	miR-2022_KD	873.575	1177.18	1025.38	-0.431743	0.104382	-4.13617	3.53e-05	0.00048986
								NVE9016	CTRL	miR-2022_KD	385.285	550.279	467.782	-0.514749	0.124478	-4.13525	3.55e-05	0.000491483
								NVE9745	CTRL	miR-2022_KD	240.544	395.889	318.217	-0.718824	0.173839	-4.135	3.55e-05	0.000491692
								NVE1235	CTRL	miR-2022_KD	144.251	55.7583	100.005	1.36969	0.331386	4.13322	3.58e-05	0.000495173
								NVE5567	CTRL	miR-2022_KD	25.4258	2.68951	14.0576	3.17548	0.768601	4.1315	3.6e-05	0.000498548
								NVE894	CTRL	miR-2022_KD	108.141	49.9238	79.0326	1.12259	0.271734	4.1312	3.61e-05	0.000498853
								NVE12987	CTRL	miR-2022_KD	386.599	559.105	472.852	-0.533796	0.129216	-4.13102	3.61e-05	0.000498897
								NVE10218	CTRL	miR-2022_KD	2319.52	1574.79	1947.15	0.558964	0.135336	4.13021	3.62e-05	0.000500335
								NVE17030	CTRL	miR-2022_KD	302.222	187.188	244.705	0.687912	0.166583	4.12955	3.63e-05	0.000501419
								NVE25768	CTRL	miR-2022_KD	1149.55	1526.97	1338.26	-0.410017	0.0993187	-4.12829	3.65e-05	0.000503828
								NVE10964	CTRL	miR-2022_KD	3329.86	2483.85	2906.86	0.422265	0.102293	4.12799	3.66e-05	0.000504136
								NVE16121	CTRL	miR-2022_KD	601.252	821.17	711.211	-0.448333	0.10862	-4.12754	3.67e-05	0.000504795
								NVE9166	CTRL	miR-2022_KD	220.06	92.795	156.428	1.24921	0.302814	4.12532	3.7e-05	0.000509327
								NVE20620	CTRL	miR-2022_KD	774.575	505.231	639.903	0.615074	0.149104	4.12514	3.71e-05	0.000509383
								NVE19415	CTRL	miR-2022_KD	178.802	74.4843	126.643	1.25448	0.304232	4.12342	3.73e-05	0.000512856
								NVE6214	CTRL	miR-2022_KD	131.054	61.7158	96.3848	1.08737	0.263738	4.1229	3.74e-05	0.000513656
								NVE9187	CTRL	miR-2022_KD	1068.04	711.382	889.712	0.585201	0.141981	4.12168	3.76e-05	0.00051604
								NVE3717	CTRL	miR-2022_KD	221.471	125.05	173.26	0.828969	0.201316	4.11775	3.83e-05	0.000524546
								NVE10030	CTRL	miR-2022_KD	53.0407	15.6728	34.3568	1.73421	0.421173	4.11757	3.83e-05	0.000524603
								NVE21240	CTRL	miR-2022_KD	250.438	387.819	319.129	-0.628169	0.152584	-4.11686	3.84e-05	0.000525864
								NVE3047	CTRL	miR-2022_KD	112.801	50.7509	81.7759	1.15883	0.281511	4.11647	3.85e-05	0.000526358
								NVE15066	CTRL	miR-2022_KD	45.4218	114.754	80.0879	-1.32817	0.32267	-4.1162	3.85e-05	0.000526358
								NVE7844	CTRL	miR-2022_KD	498.4	271.675	385.038	0.872008	0.211849	4.11618	3.85e-05	0.000526358
								NVE15088	CTRL	miR-2022_KD	1481.89	1104.37	1293.13	0.425102	0.103283	4.11591	3.86e-05	0.000526603
								NVE20539	CTRL	miR-2022_KD	599.22	428.565	513.892	0.48412	0.117659	4.11459	3.88e-05	0.000529277
								NVE10599	CTRL	miR-2022_KD	509.869	293.705	401.787	0.79744	0.193825	4.11422	3.88e-05	0.000529655
								NVE5383	CTRL	miR-2022_KD	138.239	67.2129	102.726	1.04681	0.254445	4.11411	3.89e-05	0.000529655
								NVE9742	CTRL	miR-2022_KD	56.9676	16.1535	36.5606	1.81899	0.442478	4.11093	3.94e-05	0.000536643
								NVE7115	CTRL	miR-2022_KD	1215.74	788.856	1002.3	0.626158	0.152328	4.11059	3.95e-05	0.00053706
								NVE3049	CTRL	miR-2022_KD	308.737	455.904	382.321	-0.562611	0.136875	-4.11041	3.95e-05	0.000537131
								NVE9597	CTRL	miR-2022_KD	3131.43	2347.25	2739.34	0.41603	0.101223	4.11002	3.96e-05	0.000537678
								NVE8368	CTRL	miR-2022_KD	58.3104	20.9141	39.6122	1.48861	0.36225	4.10934	3.97e-05	0.000538706
								NVE10071	CTRL	miR-2022_KD	158.745	431.122	294.934	-1.44051	0.350552	-4.10926	3.97e-05	0.000538706
								NVE1636	CTRL	miR-2022_KD	348.89	549.749	449.32	-0.65326	0.15906	-4.10702	4.01e-05	0.00054361
								NVE9071	CTRL	miR-2022_KD	25358.6	17434.9	21396.8	0.540568	0.131631	4.1067	4.01e-05	0.000543977
								NVE12653	CTRL	miR-2022_KD	71.133	26.0664	48.5997	1.43409	0.349254	4.10614	4.02e-05	0.000544934
								NVE314	CTRL	miR-2022_KD	920.483	634.803	777.643	0.53421	0.130196	4.10314	4.08e-05	0.00055169
								NVE10000	CTRL	miR-2022_KD	356.762	514.974	435.868	-0.527248	0.128532	-4.10208	4.09e-05	0.000553837
								NVE17500	CTRL	miR-2022_KD	193.063	112.776	152.92	0.77359	0.188613	4.10146	4.11e-05	0.000554959
								NVE17675	CTRL	miR-2022_KD	876.441	486.32	681.381	0.848015	0.206926	4.09817	4.16e-05	0.000562538
								NVE1174	CTRL	miR-2022_KD	689.668	1133.75	911.709	-0.716937	0.175088	-4.09471	4.23e-05	0.000570605
								NVE25274	CTRL	miR-2022_KD	504.796	721.515	613.155	-0.51674	0.126231	-4.09359	4.25e-05	0.000572988
								NVE11889	CTRL	miR-2022_KD	135.336	60.7736	98.0547	1.1444	0.279579	4.09329	4.25e-05	0.000573351
								NVE4826	CTRL	miR-2022_KD	178.623	72.2744	125.449	1.31044	0.320198	4.0926	4.27e-05	0.000574674
								NVE1650	CTRL	miR-2022_KD	1321.8	957.775	1139.79	0.4651	0.113687	4.09106	4.29e-05	0.000578109
								NVE21576	CTRL	miR-2022_KD	693.198	461.005	577.102	0.586526	0.143449	4.08874	4.34e-05	0.000583541
								NVE10587	CTRL	miR-2022_KD	202.538	319.603	261.07	-0.655376	0.160316	-4.08801	4.35e-05	0.000584925
								NVE11255	CTRL	miR-2022_KD	978.721	674.411	826.566	0.535507	0.130999	4.08788	4.35e-05	0.000584925
								NVE18161	CTRL	miR-2022_KD	341.527	202.516	272.021	0.748907	0.183218	4.08751	4.36e-05	0.000585475
								NVE12731	CTRL	miR-2022_KD	254.15	144.292	199.221	0.822155	0.201282	4.08459	4.42e-05	0.00059248
								NVE25544	CTRL	miR-2022_KD	3552.37	4620.28	4086.33	-0.379473	0.0929141	-4.08413	4.42e-05	0.000593269
								NVE1096	CTRL	miR-2022_KD	1253.82	1667.13	1460.48	-0.409868	0.100401	-4.08231	4.46e-05	0.00059754
								NVE16412	CTRL	miR-2022_KD	1118.95	779.673	949.313	0.520437	0.127518	4.08128	4.48e-05	0.000599786
								NVE19931	CTRL	miR-2022_KD	129.556	227.942	178.749	-0.807741	0.19794	-4.08073	4.49e-05	0.000600752
								NVE12591	CTRL	miR-2022_KD	872.256	604.741	738.499	0.52639	0.128998	4.0806	4.49e-05	0.000600752
								NVE14991	CTRL	miR-2022_KD	3147.67	2149.96	2648.82	0.549488	0.134683	4.07985	4.51e-05	0.000602123
								NVE2496	CTRL	miR-2022_KD	1596.7	2048.87	1822.78	-0.359405	0.0880946	-4.07976	4.51e-05	0.000602123
								NVE2298	CTRL	miR-2022_KD	352.026	206.892	279.459	0.76593	0.187761	4.07928	4.52e-05	0.000602967
								NVE9299	CTRL	miR-2022_KD	263.318	401.335	332.326	-0.608349	0.149142	-4.079	4.52e-05	0.000603301
								NVE6648	CTRL	miR-2022_KD	1087.27	1441.05	1264.16	-0.407117	0.0998315	-4.07804	4.54e-05	0.000605391
								NVE13160	CTRL	miR-2022_KD	8187.81	5798.2	6993.01	0.497589	0.122076	4.07607	4.58e-05	0.000610138
								NVE15948	CTRL	miR-2022_KD	10.8618	40.4838	25.6728	-1.87671	0.460941	-4.07147	4.67e-05	0.000621893
								NVE8545	CTRL	miR-2022_KD	49.2837	16.1081	32.6959	1.62338	0.398766	4.071	4.68e-05	0.000622756
								NVE2197	CTRL	miR-2022_KD	1965.12	2580.19	2272.66	-0.393657	0.096729	-4.06969	4.71e-05	0.000625839
								NVE8651	CTRL	miR-2022_KD	290.91	450.176	370.543	-0.626681	0.154	-4.06937	4.71e-05	0.000626301
								NVE6294	CTRL	miR-2022_KD	346.062	556.266	451.164	-0.681289	0.167428	-4.06914	4.72e-05	0.0006265
								NVE26047	CTRL	miR-2022_KD	301.467	185.589	243.528	0.696942	0.171295	4.06867	4.73e-05	0.000627351
								NVE9614	CTRL	miR-2022_KD	360.391	536.836	448.613	-0.57193	0.140575	-4.06851	4.73e-05	0.000627363
								NVE10318	CTRL	miR-2022_KD	274.228	411.697	342.963	-0.589741	0.14497	-4.06802	4.74e-05	0.000628142
								NVE8242	CTRL	miR-2022_KD	1517.31	897.184	1207.25	0.759483	0.186701	4.06791	4.74e-05	0.000628142
								NVE1848	CTRL	miR-2022_KD	278.956	454.325	366.641	-0.70159	0.172491	-4.0674	4.75e-05	0.000628702
								NVE17650	CTRL	miR-2022_KD	2089.83	1549.78	1819.8	0.43099	0.105962	4.0674	4.75e-05	0.000628702
								NVE1563	CTRL	miR-2022_KD	4574.73	5854.51	5214.62	-0.35612	0.0876098	-4.06485	4.81e-05	0.000635204
								NVE24232	CTRL	miR-2022_KD	9.49342	37.4044	23.4489	-1.96533	0.483588	-4.06406	4.82e-05	0.00063693
								NVE18770	CTRL	miR-2022_KD	2612.57	1949.54	2281.06	0.421253	0.103659	4.06384	4.83e-05	0.000637118
								NVE18361	CTRL	miR-2022_KD	82.6573	33.2794	57.9684	1.31355	0.32328	4.0632	4.84e-05	0.000638179
								NVE13687	CTRL	miR-2022_KD	146.535	236.366	191.45	-0.69231	0.170388	-4.06315	4.84e-05	0.000638179
								NVE22966	CTRL	miR-2022_KD	79.2688	31.1441	55.2064	1.35153	0.332724	4.06202	4.87e-05	0.000640854
								NVE12769	CTRL	miR-2022_KD	667.747	448.909	558.328	0.57335	0.141173	4.06134	4.88e-05	0.000642294
								NVE22938	CTRL	miR-2022_KD	364.609	528.094	446.351	-0.531075	0.130798	-4.06025	4.9e-05	0.00064487
								NVE11174	CTRL	miR-2022_KD	38.575	9.29428	23.9346	2.04407	0.503565	4.0592	4.92e-05	0.000647363
								NVE7816	CTRL	miR-2022_KD	86.4221	38.4677	62.4449	1.1639	0.286755	4.05887	4.93e-05	0.000647854
								NVE21239	CTRL	miR-2022_KD	478.059	300.039	389.049	0.667202	0.164399	4.05844	4.94e-05	0.000648621
								NVE18870	CTRL	miR-2022_KD	1320.23	1714.04	1517.13	-0.376713	0.0928355	-4.05785	4.95e-05	0.000649839
								NVE23605	CTRL	miR-2022_KD	70.9428	144.269	107.606	-1.02572	0.252856	-4.05653	4.98e-05	0.00065309
								NVE15528	CTRL	miR-2022_KD	336.948	218.53	277.739	0.622107	0.153402	4.05541	5e-05	0.00065582
								NVE19753	CTRL	miR-2022_KD	3503.67	2600.97	3052.32	0.429659	0.105964	4.05477	5.02e-05	0.000657095
								NVE2091	CTRL	miR-2022_KD	1873.74	1472.75	1673.25	0.347401	0.0856797	4.05465	5.02e-05	0.000657095
								NVE6244	CTRL	miR-2022_KD	85.0159	34.0711	59.5435	1.30615	0.322204	4.0538	5.04e-05	0.000659063
								NVE15855	CTRL	miR-2022_KD	112.862	45.6342	79.2482	1.32126	0.32604	4.05244	5.07e-05	0.000662463
								NVE24130	CTRL	miR-2022_KD	1205.96	908.449	1057.2	0.407859	0.100654	4.05209	5.08e-05	0.000662667
								NVE17452	CTRL	miR-2022_KD	499.84	326.652	413.246	0.617092	0.152291	4.05207	5.08e-05	0.000662667
								NVE26113	CTRL	miR-2022_KD	5911.21	4724.57	5317.89	0.323141	0.0797532	4.05177	5.08e-05	0.000663091
								NVE24832	CTRL	miR-2022_KD	425.687	603.756	514.722	-0.505944	0.124887	-4.0512	5.1e-05	0.000664274
								NVE24212	CTRL	miR-2022_KD	1063.16	1519.65	1291.41	-0.516215	0.127453	-4.05022	5.12e-05	0.000666614
								NVE20196	CTRL	miR-2022_KD	110.278	51.5691	80.9234	1.09204	0.269653	4.04978	5.13e-05	0.000667443
								NVE1676	CTRL	miR-2022_KD	94.3384	39.3395	66.839	1.27026	0.313933	4.04627	5.2e-05	0.000677094
								NVE16447	CTRL	miR-2022_KD	22654.1	15161.4	18907.8	0.579211	0.143211	4.04446	5.24e-05	0.000681912
								NVE11203	CTRL	miR-2022_KD	630.105	855.366	742.735	-0.440098	0.108879	-4.04209	5.3e-05	0.000688399
								NVE5128	CTRL	miR-2022_KD	499.705	711.277	605.491	-0.51215	0.12674	-4.04094	5.32e-05	0.000691215
								NVE6124	CTRL	miR-2022_KD	293.662	184.976	239.319	0.671187	0.166104	4.04077	5.33e-05	0.000691215
								NVE17146	CTRL	miR-2022_KD	822.068	596.559	709.313	0.464739	0.115019	4.04055	5.33e-05	0.000691215
								NVE9137	CTRL	miR-2022_KD	190.391	294.827	242.609	-0.627594	0.155325	-4.04053	5.33e-05	0.000691215
								NVE15	CTRL	miR-2022_KD	268.055	125.768	196.912	1.09383	0.270732	4.04028	5.34e-05	0.00069151
								NVE19000	CTRL	miR-2022_KD	129.335	67.0308	98.183	0.955036	0.236403	4.03987	5.35e-05	0.000692254
								NVE2025	CTRL	miR-2022_KD	321.722	488.152	404.937	-0.600279	0.148595	-4.0397	5.35e-05	0.000692313
								NVE22179	CTRL	miR-2022_KD	83.3209	30.7352	57.0281	1.45284	0.359668	4.0394	5.36e-05	0.000692759
								NVE15303	CTRL	miR-2022_KD	276.812	143.218	210.015	0.952929	0.236077	4.03652	5.42e-05	0.000700854
								NVE12762	CTRL	miR-2022_KD	2916.94	3901.15	3409.05	-0.419032	0.103837	-4.03547	5.45e-05	0.000703564
								NVE19571	CTRL	miR-2022_KD	387.137	567.929	477.533	-0.550109	0.136333	-4.03505	5.46e-05	0.000704245
								NVE20969	CTRL	miR-2022_KD	15.0081	47.7519	31.38	-1.67756	0.415758	-4.03494	5.46e-05	0.000704245
								NVE456	CTRL	miR-2022_KD	5005.25	3640.8	4323.03	0.459718	0.113953	4.03429	5.48e-05	0.000705754
								NVE26152	CTRL	miR-2022_KD	119.912	62.1073	91.0099	0.952844	0.236214	4.03381	5.49e-05	0.000706724
								NVE2625	CTRL	miR-2022_KD	536.535	369.946	453.24	0.53401	0.13243	4.0324	5.52e-05	0.000710547
								NVE1541	CTRL	miR-2022_KD	972.504	1338.99	1155.75	-0.462808	0.114819	-4.03078	5.56e-05	0.000714562
								NVE8029	CTRL	miR-2022_KD	1263.24	1666.38	1464.81	-0.399148	0.0990251	-4.03077	5.56e-05	0.000714562
								NVE11039	CTRL	miR-2022_KD	260.632	382.664	321.648	-0.552808	0.137181	-4.02979	5.58e-05	0.000716383
								NVE4595	CTRL	miR-2022_KD	107.168	49.7061	78.4369	1.1046	0.274112	4.02974	5.58e-05	0.000716383
								NVE6750	CTRL	miR-2022_KD	216.85	344.714	280.782	-0.6682	0.165818	-4.02972	5.58e-05	0.000716383
								NVE2992	CTRL	miR-2022_KD	379.038	536.587	457.813	-0.501668	0.124498	-4.02953	5.59e-05	0.000716505
								NVE13039	CTRL	miR-2022_KD	705.516	971.59	838.553	-0.460215	0.114228	-4.02891	5.6e-05	0.000717949
								NVE9916	CTRL	miR-2022_KD	342.448	203.128	272.788	0.755271	0.187673	4.0244	5.71e-05	0.000731391
								NVE7531	CTRL	miR-2022_KD	1550.4	1103.54	1326.97	0.48874	0.121489	4.02293	5.75e-05	0.000735515
								NVE13562	CTRL	miR-2022_KD	84.7356	174.452	129.594	-1.0369	0.257801	-4.0221	5.77e-05	0.000737628
								NVE24389	CTRL	miR-2022_KD	269.568	168.352	218.96	0.67866	0.168857	4.01914	5.84e-05	0.000746232
								NVE25280	CTRL	miR-2022_KD	364.253	228.422	296.338	0.674879	0.167919	4.01907	5.84e-05	0.000746232
								NVE10988	CTRL	miR-2022_KD	330.164	497.962	414.063	-0.591381	0.147195	-4.01768	5.88e-05	0.000750183
								NVE8952	CTRL	miR-2022_KD	500.203	300.295	400.249	0.733697	0.182629	4.01742	5.88e-05	0.00075052
								NVE8138	CTRL	miR-2022_KD	74.0652	187.634	130.849	-1.33928	0.333384	-4.01723	5.89e-05	0.000750654
								NVE5283	CTRL	miR-2022_KD	25.074	2.68951	13.8817	3.15245	0.784791	4.01693	5.9e-05	0.000751131
								NVE17937	CTRL	miR-2022_KD	678.122	483.519	580.821	0.490689	0.122213	4.01503	5.94e-05	0.000756742
								NVE15619	CTRL	miR-2022_KD	335.698	491.53	413.614	-0.552451	0.137637	-4.01382	5.97e-05	0.000760137
								NVE21874	CTRL	miR-2022_KD	2208.6	2960.21	2584.41	-0.422986	0.105409	-4.01281	6e-05	0.000762924
								NVE20957	CTRL	miR-2022_KD	766.037	1023.58	894.81	-0.417573	0.104078	-4.0121	6.02e-05	0.000764388
								NVE4630	CTRL	miR-2022_KD	219.18	423.846	321.513	-0.949594	0.236685	-4.01206	6.02e-05	0.000764388
								NVE5495	CTRL	miR-2022_KD	27.5534	4.07002	15.8117	2.7764	0.692181	4.01109	6.04e-05	0.000766565
								NVE14557	CTRL	miR-2022_KD	89.5845	38.7577	64.1711	1.21572	0.30309	4.01109	6.04e-05	0.000766565
								NVE17999	CTRL	miR-2022_KD	2043.68	2758.06	2400.87	-0.432345	0.107807	-4.01036	6.06e-05	0.000768455
								NVE20054	CTRL	miR-2022_KD	133.951	56.5489	95.25	1.23769	0.308639	4.01016	6.07e-05	0.000768634
								NVE23197	CTRL	miR-2022_KD	1540.19	2147.38	1843.78	-0.478727	0.119383	-4.01001	6.07e-05	0.000768636
								NVE23934	CTRL	miR-2022_KD	133.625	230.957	182.291	-0.786717	0.196199	-4.0098	6.08e-05	0.000768825
								NVE9933	CTRL	miR-2022_KD	646.381	916.226	781.303	-0.50053	0.124845	-4.0092	6.09e-05	0.000770125
								NVE7309	CTRL	miR-2022_KD	4166.82	6140.47	5153.64	-0.559089	0.139455	-4.00911	6.09e-05	0.000770125
								NVE2213	CTRL	miR-2022_KD	168.147	86.8546	127.501	0.961192	0.239766	4.00887	6.1e-05	0.000770401
								NVE1151	CTRL	miR-2022_KD	2510.3	1626.7	2068.5	0.626176	0.156275	4.00689	6.15e-05	0.000776408
								NVE25475	CTRL	miR-2022_KD	73.9069	29.991	51.9489	1.29411	0.322995	4.00659	6.16e-05	0.00077689
								NVE6550	CTRL	miR-2022_KD	1414.1	1831.97	1623.03	-0.372567	0.0929984	-4.00616	6.17e-05	0.000777384
								NVE7766	CTRL	miR-2022_KD	153.875	82.2216	118.048	0.909311	0.226979	4.00615	6.17e-05	0.000777384
								NVE9010	CTRL	miR-2022_KD	6135.94	4345.87	5240.9	0.497306	0.124171	4.00501	6.2e-05	0.000780637
								NVE21515	CTRL	miR-2022_KD	1146.67	1539.15	1342.91	-0.42562	0.106278	-4.00477	6.21e-05	0.000780943
								NVE20437	CTRL	miR-2022_KD	3716.81	2576.78	3146.79	0.527949	0.131904	4.00253	6.27e-05	0.000787909
								NVE14124	CTRL	miR-2022_KD	1313.49	1745.69	1529.59	-0.409502	0.102336	-4.00154	6.29e-05	0.000790713
								NVE7146	CTRL	miR-2022_KD	67.753	139.353	103.553	-1.03867	0.259577	-4.00138	6.3e-05	0.000790747
								NVE11707	CTRL	miR-2022_KD	1437.17	975.891	1206.53	0.556636	0.139181	3.99936	6.35e-05	0.000796842
								NVE23012	CTRL	miR-2022_KD	81.511	147.499	114.505	-0.85195	0.213026	-3.99927	6.35e-05	0.000796842
								NVE3143	CTRL	miR-2022_KD	3386.84	2638.38	3012.61	0.359601	0.0899229	3.99899	6.36e-05	0.000797269
								NVE14989	CTRL	miR-2022_KD	360.361	231.096	295.729	0.64001	0.160088	3.99787	6.39e-05	0.000800551
								NVE11968	CTRL	miR-2022_KD	2160.14	3288.86	2724.5	-0.606179	0.151646	-3.99734	6.41e-05	0.000801862
								NVE20950	CTRL	miR-2022_KD	895.141	1228.55	1061.85	-0.457272	0.114426	-3.99621	6.44e-05	0.000805194
								NVE7693	CTRL	miR-2022_KD	447.87	637.148	542.509	-0.509079	0.127399	-3.99596	6.44e-05	0.000805564
								NVE3465	CTRL	miR-2022_KD	210.325	319.913	265.119	-0.604015	0.151191	-3.99505	6.47e-05	0.000807826
								NVE1085	CTRL	miR-2022_KD	391.465	621.483	506.474	-0.665144	0.166494	-3.995	6.47e-05	0.000807826
								NVE17841	CTRL	miR-2022_KD	6899.53	8539.33	7719.43	-0.307546	0.076996	-3.99431	6.49e-05	0.000809145
								NVE7262	CTRL	miR-2022_KD	320.829	169.626	245.228	0.918389	0.229926	3.99428	6.49e-05	0.000809145
								NVE8268	CTRL	miR-2022_KD	227.471	124.396	175.934	0.868874	0.217536	3.99417	6.49e-05	0.000809145
								NVE8376	CTRL	miR-2022_KD	4615.58	3325.46	3970.52	0.472734	0.118386	3.99317	6.52e-05	0.000811691
								NVE6287	CTRL	miR-2022_KD	317.586	477.383	397.485	-0.58509	0.146524	-3.99313	6.52e-05	0.000811691
								NVE19155	CTRL	miR-2022_KD	1176.51	811.433	993.97	0.538031	0.134751	3.99277	6.53e-05	0.000812427
								NVE8423	CTRL	miR-2022_KD	868.471	1208.83	1038.65	-0.477195	0.119522	-3.99254	6.54e-05	0.000812716
								NVE11720	CTRL	miR-2022_KD	3797.36	2697.06	3247.21	0.493325	0.123577	3.99204	6.55e-05	0.000813923
								NVE191	CTRL	miR-2022_KD	1939.49	2571.43	2255.46	-0.406978	0.101969	-3.9912	6.57e-05	0.000816316
								NVE3477	CTRL	miR-2022_KD	50.0923	15.9356	33.0139	1.66054	0.416211	3.98965	6.62e-05	0.000821156
								NVE2099	CTRL	miR-2022_KD	886.964	663.968	775.466	0.417062	0.10457	3.98835	6.65e-05	0.000825184
								NVE11333	CTRL	miR-2022_KD	1909.06	2520.85	2214.95	-0.400543	0.100447	-3.98762	6.67e-05	0.000826996
								NVE7140	CTRL	miR-2022_KD	527.139	353.152	440.146	0.575787	0.144397	3.98753	6.68e-05	0.000826996
								NVE9269	CTRL	miR-2022_KD	226.438	377.745	302.091	-0.735003	0.18435	-3.98699	6.69e-05	0.000828216
								NVE13699	CTRL	miR-2022_KD	84.2793	34.1431	59.2112	1.30653	0.327707	3.98689	6.69e-05	0.000828216
								NVE17642	CTRL	miR-2022_KD	349.524	527.143	438.333	-0.591343	0.148328	-3.98673	6.7e-05	0.00082827
								NVE19377	CTRL	miR-2022_KD	55.6881	16.7254	36.2068	1.7556	0.440474	3.9857	6.73e-05	0.000831373
								NVE7021	CTRL	miR-2022_KD	267.336	408.109	337.723	-0.606912	0.152278	-3.98555	6.73e-05	0.000831373
								NVE24333	CTRL	miR-2022_KD	63.9025	23.7585	43.8305	1.41644	0.355481	3.98458	6.76e-05	0.000834277
								NVE13656	CTRL	miR-2022_KD	495.101	720.184	607.642	-0.542669	0.136197	-3.98443	6.76e-05	0.000834286
								NVE10620	CTRL	miR-2022_KD	372.683	541.228	456.955	-0.54082	0.135762	-3.98359	6.79e-05	0.000836717
								NVE8593	CTRL	miR-2022_KD	45.8997	12.728	29.3138	1.8742	0.470584	3.98271	6.81e-05	0.000839329
								NVE2387	CTRL	miR-2022_KD	1488.11	1083.58	1285.84	0.457015	0.114776	3.9818	6.84e-05	0.000842021
								NVE23516	CTRL	miR-2022_KD	91.4979	41.4838	66.4909	1.14271	0.287067	3.98064	6.87e-05	0.000845627
								NVE19991	CTRL	miR-2022_KD	3266	2290.77	2778.39	0.511085	0.12842	3.97978	6.9e-05	0.00084816
								NVE15042	CTRL	miR-2022_KD	1467.51	2048.32	1757.91	-0.480969	0.120872	-3.97917	6.92e-05	0.000849816
								NVE643	CTRL	miR-2022_KD	211.547	327.343	269.445	-0.628527	0.157974	-3.97867	6.93e-05	0.000851115
								NVE5799	CTRL	miR-2022_KD	77.0759	30.9633	54.0196	1.30322	0.327595	3.97814	6.95e-05	0.000852471
								NVE16350	CTRL	miR-2022_KD	199.6	102.348	150.974	0.964419	0.242451	3.97778	6.96e-05	0.000853242
								NVE7392	CTRL	miR-2022_KD	445.234	612.763	528.999	-0.462489	0.116299	-3.97671	6.99e-05	0.000856577
								NVE20268	CTRL	miR-2022_KD	252.232	121.693	186.962	1.04206	0.262105	3.97575	7.02e-05	0.000859501
								NVE8560	CTRL	miR-2022_KD	31.4106	72.8193	52.1149	-1.20937	0.304197	-3.97561	7.02e-05	0.000859501
								NVE4851	CTRL	miR-2022_KD	550.766	770.269	660.517	-0.485774	0.122196	-3.97537	7.03e-05	0.000859846
								NVE2447	CTRL	miR-2022_KD	403.005	244.603	323.804	0.72172	0.181556	3.97518	7.03e-05	0.000859994
								NVE18755	CTRL	miR-2022_KD	51.6497	117.547	84.5983	-1.17484	0.295668	-3.9735	7.08e-05	0.000865102
								NVE18982	CTRL	miR-2022_KD	4098.9	3147.01	3622.96	0.381467	0.0960031	3.97349	7.08e-05	0.000865102
								NVE20628	CTRL	miR-2022_KD	1744.19	944.578	1344.38	0.886319	0.223101	3.97273	7.11e-05	0.000866833
								NVE7055	CTRL	miR-2022_KD	225.247	123.623	174.435	0.8709	0.21922	3.97272	7.11e-05	0.000866833
								NVE2720	CTRL	miR-2022_KD	76.7348	31.8168	54.2758	1.27813	0.321856	3.97112	7.15e-05	0.000871851
								NVE1943	CTRL	miR-2022_KD	564.81	772.804	668.807	-0.450754	0.11351	-3.97106	7.16e-05	0.000871851
								NVE20169	CTRL	miR-2022_KD	664.746	905.885	785.315	-0.445251	0.112145	-3.97033	7.18e-05	0.000873992
								NVE23957	CTRL	miR-2022_KD	27.4615	5.04232	16.2519	2.44281	0.615291	3.97018	7.18e-05	0.00087402
								NVE15549	CTRL	miR-2022_KD	50.5071	14.5362	32.5216	1.81681	0.457869	3.96796	7.25e-05	0.000881669
								NVE252	CTRL	miR-2022_KD	1249.11	878.941	1064.02	0.505844	0.127501	3.96737	7.27e-05	0.000883322
								NVE3453	CTRL	miR-2022_KD	1181.08	1648.82	1414.95	-0.48139	0.121362	-3.96658	7.29e-05	0.000885716
								NVE15723	CTRL	miR-2022_KD	612.093	918.807	765.45	-0.585796	0.147703	-3.96603	7.31e-05	0.000886644
								NVE15724	CTRL	miR-2022_KD	2337.13	3023.08	2680.11	-0.372038	0.0938066	-3.96601	7.31e-05	0.000886644
								NVE18157	CTRL	miR-2022_KD	115.56	51.1337	83.3471	1.16713	0.294292	3.9659	7.31e-05	0.000886644
								NVE9401	CTRL	miR-2022_KD	157.023	86.6561	121.84	0.856749	0.216179	3.96315	7.4e-05	0.000896375
								NVE19	CTRL	miR-2022_KD	3218.88	2438.12	2828.5	0.400334	0.101027	3.96264	7.41e-05	0.000897744
								NVE19957	CTRL	miR-2022_KD	2692.55	2061.68	2377.11	0.384497	0.0970619	3.96136	7.45e-05	0.000901526
								NVE211	CTRL	miR-2022_KD	1337.54	1021.8	1179.67	0.387448	0.0978071	3.96135	7.45e-05	0.000901526
								NVE21481	CTRL	miR-2022_KD	497.033	292.084	394.558	0.764086	0.192908	3.96088	7.47e-05	0.000902768
								NVE21032	CTRL	miR-2022_KD	80.8825	167.034	123.958	-1.04772	0.26454	-3.96054	7.48e-05	0.000903496
								NVE13245	CTRL	miR-2022_KD	1154.03	1514.43	1334.23	-0.390749	0.0986776	-3.95985	7.5e-05	0.000905569
								NVE5787	CTRL	miR-2022_KD	508.11	341.989	425.049	0.574201	0.145013	3.95966	7.51e-05	0.000905765
								NVE18914	CTRL	miR-2022_KD	2775.44	2222.93	2499.19	0.320505	0.080967	3.95846	7.54e-05	0.00090978
								NVE17982	CTRL	miR-2022_KD	284.532	416.236	350.384	-0.549502	0.138834	-3.95798	7.56e-05	0.000911066
								NVE3650	CTRL	miR-2022_KD	368.105	552.075	460.09	-0.582465	0.147183	-3.95741	7.58e-05	0.000912681
								NVE6135	CTRL	miR-2022_KD	1075.79	1508.36	1292.08	-0.488642	0.12351	-3.95629	7.61e-05	0.000916432
								NVE13435	CTRL	miR-2022_KD	705.98	1068.31	887.145	-0.598181	0.151231	-3.95541	7.64e-05	0.00091927
								NVE1171	CTRL	miR-2022_KD	353.812	540.562	447.187	-0.608311	0.153815	-3.95483	7.66e-05	0.000920929
								NVE2715	CTRL	miR-2022_KD	367.542	570.266	468.904	-0.633411	0.160213	-3.95357	7.7e-05	0.00092492
								NVE9099	CTRL	miR-2022_KD	883.603	646.224	764.913	0.452382	0.114425	3.95351	7.7e-05	0.00092492
								NVE23972	CTRL	miR-2022_KD	4063.81	3179.99	3621.9	0.353272	0.0893916	3.95196	7.75e-05	0.000930412
								NVE8369	CTRL	miR-2022_KD	66.1451	26.5471	46.3461	1.31753	0.333598	3.94944	7.83e-05	0.000939666
								NVE16886	CTRL	miR-2022_KD	2544.95	3266.72	2905.83	-0.359809	0.0911133	-3.94903	7.85e-05	0.00094075
								NVE3707	CTRL	miR-2022_KD	936.857	1219.24	1078.05	-0.380175	0.0962999	-3.94782	7.89e-05	0.000944923
								NVE2063	CTRL	miR-2022_KD	242.125	363.592	302.859	-0.583583	0.147861	-3.94684	7.92e-05	0.000948238
								NVE18170	CTRL	miR-2022_KD	85.8886	183.579	134.734	-1.08797	0.275676	-3.94655	7.93e-05	0.000948823
								NVE23454	CTRL	miR-2022_KD	344.642	230.741	287.691	0.576958	0.14623	3.94556	7.96e-05	0.000952203
								NVE22695	CTRL	miR-2022_KD	13510.1	17862.3	15686.2	-0.402923	0.102176	-3.94343	8.03e-05	0.000960134
								NVE6304	CTRL	miR-2022_KD	341.248	573.298	457.273	-0.750857	0.190443	-3.94268	8.06e-05	0.000962568
								NVE22316	CTRL	miR-2022_KD	3231.21	5143.44	4187.32	-0.670626	0.170117	-3.94214	8.08e-05	0.000964179
								NVE15194	CTRL	miR-2022_KD	116514	145750	131132	-0.323002	0.0819828	-3.93988	8.15e-05	0.000972732
								NVE17861	CTRL	miR-2022_KD	3638.89	4777.22	4208.06	-0.39223	0.0995681	-3.93931	8.17e-05	0.000973617
								NVE603	CTRL	miR-2022_KD	508.09	722.252	615.171	-0.504652	0.128107	-3.93931	8.17e-05	0.000973617
								NVE10640	CTRL	miR-2022_KD	1075.2	749.573	912.387	0.518055	0.131512	3.93923	8.17e-05	0.000973617
								NVE13466	CTRL	miR-2022_KD	308.933	204.937	256.935	0.594797	0.151015	3.93866	8.19e-05	0.000975343
								NVE17637	CTRL	miR-2022_KD	81.7012	35.9053	58.8032	1.18165	0.300043	3.93827	8.21e-05	0.000976389
								NVE2714	CTRL	miR-2022_KD	152.854	267.705	210.279	-0.805106	0.204472	-3.93749	8.23e-05	0.000978966
								NVE10486	CTRL	miR-2022_KD	210.851	128.584	169.718	0.713157	0.18122	3.93531	8.31e-05	0.000987136
								NVE8529	CTRL	miR-2022_KD	98.2656	182.233	140.25	-0.896556	0.227829	-3.93521	8.31e-05	0.000987136
								NVE9330	CTRL	miR-2022_KD	3847.66	4830.82	4339.24	-0.328353	0.0834575	-3.93438	8.34e-05	0.000989983
								NVE4038	CTRL	miR-2022_KD	846.669	412.346	629.507	1.03764	0.263899	3.93197	8.43e-05	0.000999378
								NVE6414	CTRL	miR-2022_KD	478.681	292.071	385.376	0.711583	0.181141	3.92833	8.55e-05	0.00101372
								NVE20915	CTRL	miR-2022_KD	641.521	871.809	756.665	-0.442069	0.11254	-3.92811	8.56e-05	0.00101372
								NVE8599	CTRL	miR-2022_KD	1235.2	936.3	1085.75	0.40055	0.101971	3.9281	8.56e-05	0.00101372
								NVE7375	CTRL	miR-2022_KD	414.542	252.32	333.431	0.716713	0.18247	3.92784	8.57e-05	0.00101372
								NVE11847	CTRL	miR-2022_KD	640.242	1039.82	840.032	-0.698294	0.177781	-3.92784	8.57e-05	0.00101372
								NVE16617	CTRL	miR-2022_KD	944.071	1263.23	1103.65	-0.419788	0.106882	-3.92757	8.58e-05	0.00101424
								NVE3003	CTRL	miR-2022_KD	182.833	103.574	143.203	0.821634	0.209302	3.9256	8.65e-05	0.00102197
								NVE23660	CTRL	miR-2022_KD	437.191	630.78	533.986	-0.526635	0.134177	-3.92493	8.68e-05	0.0010237
								NVE17050	CTRL	miR-2022_KD	355.065	547.181	451.123	-0.624567	0.159129	-3.92491	8.68e-05	0.0010237
								NVE189	CTRL	miR-2022_KD	42.2398	8.75841	25.4991	2.26937	0.578269	3.92442	8.69e-05	0.00102518
								NVE14456	CTRL	miR-2022_KD	846.764	498.96	672.862	0.762271	0.194272	3.92374	8.72e-05	0.00102751
								NVE10349	CTRL	miR-2022_KD	333.995	476.672	405.334	-0.514372	0.131146	-3.92214	8.78e-05	0.00103374
								NVE20178	CTRL	miR-2022_KD	1464	2116.59	1790.3	-0.532886	0.135879	-3.92177	8.79e-05	0.00103471
								NVE22046	CTRL	miR-2022_KD	533.347	344.443	438.895	0.627911	0.160128	3.92131	8.81e-05	0.00103611
								NVE11380	CTRL	miR-2022_KD	603.668	936.808	770.238	-0.632551	0.161348	-3.92043	8.84e-05	0.00103929
								NVE8660	CTRL	miR-2022_KD	405.428	594.194	499.811	-0.549012	0.140076	-3.91939	8.88e-05	0.00104291
								NVE11251	CTRL	miR-2022_KD	1004.15	1341.66	1172.91	-0.418731	0.106838	-3.91931	8.88e-05	0.00104291
								NVE20913	CTRL	miR-2022_KD	2151.84	1232.47	1692.15	0.803193	0.204951	3.91895	8.89e-05	0.00104386
								NVE10443	CTRL	miR-2022_KD	93.492	44.3093	68.9007	1.07228	0.27369	3.91787	8.93e-05	0.00104794
								NVE15121	CTRL	miR-2022_KD	1563.29	2680.97	2122.13	-0.777709	0.19858	-3.91634	8.99e-05	0.00105397
								NVE24719	CTRL	miR-2022_KD	285.387	148.846	217.117	0.942091	0.2406	3.91559	9.02e-05	0.00105665
								NVE11963	CTRL	miR-2022_KD	1294.43	1779.04	1536.73	-0.459534	0.11742	-3.91361	9.09e-05	0.00106475
								NVE18948	CTRL	miR-2022_KD	382.468	535.052	458.76	-0.4826	0.123329	-3.91313	9.11e-05	0.00106626
								NVE5672	CTRL	miR-2022_KD	856.197	563.499	709.848	0.603997	0.15437	3.91267	9.13e-05	0.00106765
								NVE8136	CTRL	miR-2022_KD	638.222	434.03	536.126	0.559639	0.143068	3.9117	9.16e-05	0.00107096
								NVE16146	CTRL	miR-2022_KD	322.959	469.146	396.053	-0.537176	0.137327	-3.91164	9.17e-05	0.00107096
								NVE19741	CTRL	miR-2022_KD	389.07	567.556	478.313	-0.541637	0.13848	-3.91129	9.18e-05	0.00107189
								NVE9939	CTRL	miR-2022_KD	268.802	165.972	217.387	0.69088	0.176652	3.91097	9.19e-05	0.0010727
								NVE6531	CTRL	miR-2022_KD	543.854	309.018	426.436	0.811386	0.207531	3.90971	9.24e-05	0.00107768
								NVE14282	CTRL	miR-2022_KD	313.898	201.968	257.933	0.638335	0.1633	3.90896	9.27e-05	0.0010804
								NVE13284	CTRL	miR-2022_KD	2825.53	1952.45	2388.99	0.532679	0.136293	3.90833	9.29e-05	0.00108259
								NVE20375	CTRL	miR-2022_KD	186.843	102.639	144.741	0.856122	0.219067	3.90804	9.3e-05	0.0010833
								NVE18876	CTRL	miR-2022_KD	693.634	496.434	595.034	0.480184	0.122904	3.90699	9.35e-05	0.0010868
								NVE10238	CTRL	miR-2022_KD	513.022	304.966	408.994	0.747416	0.191303	3.90698	9.35e-05	0.0010868
								NVE3179	CTRL	miR-2022_KD	133.749	64.9882	99.3687	1.03544	0.26508	3.90613	9.38e-05	0.00108997
								NVE19736	CTRL	miR-2022_KD	2460.2	3147.89	2804.04	-0.355111	0.0909383	-3.90497	9.42e-05	0.0010946
								NVE1867	CTRL	miR-2022_KD	462.321	279.98	371.15	0.718373	0.184025	3.90366	9.47e-05	0.00109989
								NVE7778	CTRL	miR-2022_KD	422.897	288.886	355.891	0.550502	0.14107	3.90233	9.53e-05	0.00110535
								NVE5277	CTRL	miR-2022_KD	1518.77	2109.98	1814.38	-0.473953	0.12148	-3.90148	9.56e-05	0.0011086
								NVE16017	CTRL	miR-2022_KD	188.925	104.41	146.668	0.853388	0.21878	3.90067	9.59e-05	0.00111141
								NVE18490	CTRL	miR-2022_KD	326.508	188.79	257.649	0.793405	0.20341	3.90053	9.6e-05	0.00111141
								NVE7358	CTRL	miR-2022_KD	1450.17	792.134	1121.15	0.871411	0.223421	3.90032	9.61e-05	0.00111141
								NVE26181	CTRL	miR-2022_KD	622.059	396.831	509.445	0.651338	0.166997	3.90031	9.61e-05	0.00111141
								NVE14869	CTRL	miR-2022_KD	482.565	688.857	585.711	-0.509984	0.130807	-3.89876	9.67e-05	0.00111787
								NVE4562	CTRL	miR-2022_KD	940.293	1219.25	1079.77	-0.374362	0.0960286	-3.89844	9.68e-05	0.00111872
								NVE9286	CTRL	miR-2022_KD	408.99	264.118	336.554	0.633781	0.162611	3.89753	9.72e-05	0.00112227
								NVE4771	CTRL	miR-2022_KD	1523.99	2013.16	1768.57	-0.401184	0.102939	-3.89731	9.73e-05	0.00112265
								NVE18750	CTRL	miR-2022_KD	107.774	183.095	145.434	-0.761124	0.195344	-3.89631	9.77e-05	0.00112664
								NVE11322	CTRL	miR-2022_KD	1799.34	2418.18	2108.76	-0.426416	0.109467	-3.89538	9.8e-05	0.00113033
								NVE7628	CTRL	miR-2022_KD	1073.93	1416.01	1244.97	-0.397724	0.102164	-3.89301	9.9e-05	0.00114079
								NVE25221	CTRL	miR-2022_KD	117.348	56.3935	86.8708	1.05531	0.271178	3.89159	9.96e-05	0.00114686
								NVE17331	CTRL	miR-2022_KD	265.567	397.94	331.753	-0.587802	0.151085	-3.89054	0.00010002	0.00115114
								NVE18895	CTRL	miR-2022_KD	1461.9	784.393	1123.15	0.898154	0.230864	3.8904	0.000100077	0.00115114
								NVE296	CTRL	miR-2022_KD	1582.57	1183.27	1382.92	0.418882	0.107683	3.88996	0.000100262	0.00115261
								NVE374	CTRL	miR-2022_KD	392.948	224.225	308.587	0.812861	0.209004	3.88921	0.000100572	0.00115552
								NVE7817	CTRL	miR-2022_KD	135.695	70.6928	103.194	0.93621	0.240743	3.88883	0.000100728	0.00115665
								NVE187	CTRL	miR-2022_KD	41.9769	10.9388	26.4578	1.95364	0.502401	3.88861	0.00010082	0.00115697
								NVE14421	CTRL	miR-2022_KD	416.026	634.155	525.091	-0.608025	0.156366	-3.88847	0.000100879	0.00115697
								NVE3366	CTRL	miR-2022_KD	1269.15	1709.1	1489.13	-0.429508	0.11046	-3.88835	0.000100928	0.00115697
								NVE4310	CTRL	miR-2022_KD	226.954	346.396	286.675	-0.607739	0.156332	-3.88749	0.000101285	0.0011604
								NVE17845	CTRL	miR-2022_KD	14504.2	19873.4	17188.8	-0.454338	0.116888	-3.88695	0.000101511	0.00116233
								NVE608	CTRL	miR-2022_KD	203.169	117.439	160.304	0.783829	0.201671	3.88667	0.000101629	0.00116302
								NVE21443	CTRL	miR-2022_KD	394.799	569.97	482.385	-0.527428	0.13572	-3.88616	0.000101842	0.0011648
								NVE8194	CTRL	miR-2022_KD	2757.67	3766.28	3261.98	-0.449301	0.115631	-3.88563	0.000102064	0.00116667
								NVE14411	CTRL	miR-2022_KD	96.0531	38.6047	67.3289	1.30703	0.336492	3.88428	0.000102636	0.00117254
								NVE5995	CTRL	miR-2022_KD	108.072	42.1638	75.1181	1.36377	0.351132	3.88393	0.000102783	0.00117355
								NVE15085	CTRL	miR-2022_KD	106.061	51.2874	78.674	1.04107	0.268084	3.88335	0.000103025	0.00117513
								NVE18311	CTRL	miR-2022_KD	3413.74	4749.51	4081.62	-0.476225	0.122633	-3.88333	0.000103037	0.00117513
								NVE602	CTRL	miR-2022_KD	167.56	90.6186	129.089	0.885732	0.2281	3.88309	0.000103136	0.00117559
								NVE16432	CTRL	miR-2022_KD	687.252	488.718	587.985	0.490466	0.126313	3.88294	0.000103202	0.00117567
								NVE17021	CTRL	miR-2022_KD	58.6073	21.9502	40.2788	1.41694	0.365284	3.87901	0.000104882	0.00119414
								NVE19955	CTRL	miR-2022_KD	270.577	174.71	222.644	0.635336	0.16382	3.87826	0.000105206	0.00119715
								NVE863	CTRL	miR-2022_KD	107.688	188.624	148.156	-0.809161	0.208677	-3.87757	0.000105506	0.00119983
								NVE1280	CTRL	miR-2022_KD	66.7768	21.3695	44.0732	1.63822	0.422501	3.87744	0.00010556	0.00119983
								NVE2815	CTRL	miR-2022_KD	875.385	597.97	736.678	0.547682	0.141303	3.87594	0.000106214	0.00120657
								NVE18308	CTRL	miR-2022_KD	474.202	653.471	563.836	-0.463318	0.119634	-3.8728	0.00010759	0.00122152
								NVE25751	CTRL	miR-2022_KD	2258.29	3008.75	2633.52	-0.413245	0.106715	-3.87241	0.000107765	0.00122281
								NVE4502	CTRL	miR-2022_KD	985.269	750.877	868.073	0.392715	0.101425	3.87196	0.000107962	0.00122404
								NVE10283	CTRL	miR-2022_KD	213.702	343.515	278.608	-0.687149	0.177471	-3.87189	0.000107994	0.00122404
								NVE19733	CTRL	miR-2022_KD	972.328	1377.97	1175.15	-0.503171	0.129964	-3.87163	0.000108112	0.00122468
								NVE23138	CTRL	miR-2022_KD	246.276	152.408	199.342	0.690004	0.17823	3.87142	0.000108203	0.00122502
								NVE12891	CTRL	miR-2022_KD	57.6772	21.9862	39.8317	1.39796	0.361395	3.86822	0.000109632	0.0012405
								NVE15305	CTRL	miR-2022_KD	504.449	309.936	407.193	0.703278	0.18182	3.868	0.000109731	0.00124093
								NVE14207	CTRL	miR-2022_KD	67.8197	27.1284	47.4741	1.33291	0.344617	3.86779	0.000109827	0.00124132
								NVE9202	CTRL	miR-2022_KD	86.9916	38.3211	62.6564	1.19042	0.307888	3.8664	0.000110453	0.00124769
								NVE21914	CTRL	miR-2022_KD	621.177	370.071	495.624	0.746971	0.193231	3.86568	0.000110778	0.00125066
								NVE14519	CTRL	miR-2022_KD	69.8699	24.7584	47.3142	1.4876	0.38485	3.8654	0.000110907	0.00125125
								NVE9530	CTRL	miR-2022_KD	250.132	384.939	317.536	-0.621108	0.160688	-3.8653	0.000110954	0.00125125
								NVE16196	CTRL	miR-2022_KD	336.161	487.686	411.923	-0.537352	0.139028	-3.86505	0.000111064	0.00125179
								NVE3525	CTRL	miR-2022_KD	31.5029	6.78671	19.1448	2.20293	0.569983	3.8649	0.000111133	0.00125186
								NVE14225	CTRL	miR-2022_KD	407.589	267.975	337.782	0.600182	0.155296	3.86475	0.000111204	0.00125196
								NVE1050	CTRL	miR-2022_KD	159.321	84.0205	121.671	0.925904	0.239644	3.86366	0.000111701	0.00125685
								NVE22368	CTRL	miR-2022_KD	81.7783	152.459	117.118	-0.891515	0.230866	-3.86161	0.000112643	0.00126674
								NVE2717	CTRL	miR-2022_KD	90.9732	40.3017	65.6375	1.18946	0.308115	3.86046	0.000113176	0.00127203
								NVE11126	CTRL	miR-2022_KD	200.682	110.122	155.402	0.866815	0.224546	3.86029	0.000113252	0.00127217
								NVE8402	CTRL	miR-2022_KD	39.8444	11.1568	25.5006	1.83792	0.476168	3.85981	0.000113473	0.00127395
								NVE12101	CTRL	miR-2022_KD	488.846	305.156	397.001	0.67977	0.176206	3.85782	0.000114403	0.00128367
								NVE12517	CTRL	miR-2022_KD	1112.78	843.146	977.964	0.401597	0.104103	3.85768	0.000114471	0.00128371
								NVE9610	CTRL	miR-2022_KD	2769.36	3994.74	3382.05	-0.528016	0.136882	-3.85745	0.000114578	0.0012842
								NVE21905	CTRL	miR-2022_KD	2331.54	1783.02	2057.28	0.386575	0.100221	3.85722	0.000114683	0.00128467
								NVE15113	CTRL	miR-2022_KD	341.732	219.355	280.544	0.639994	0.166007	3.85522	0.000115627	0.00129452
								NVE10374	CTRL	miR-2022_KD	950.634	1354.69	1152.66	-0.511071	0.132602	-3.85419	0.000116116	0.00129927
								NVE836	CTRL	miR-2022_KD	1445.45	1022.13	1233.79	0.498104	0.129269	3.85325	0.000116561	0.00130353
								NVE6814	CTRL	miR-2022_KD	11.2481	42.1301	26.6891	-1.91544	0.497493	-3.85019	0.000118028	0.00131921
								NVE7724	CTRL	miR-2022_KD	18504.8	28557.9	23531.4	-0.625958	0.162676	-3.84788	0.000119146	0.00133096
								NVE19959	CTRL	miR-2022_KD	38.4052	11.0475	24.7263	1.81037	0.470761	3.84563	0.000120243	0.00134198
								NVE14738	CTRL	miR-2022_KD	317.198	186.831	252.015	0.763875	0.198637	3.84558	0.000120266	0.00134198
								NVE1330	CTRL	miR-2022_KD	1005.95	1299.6	1152.77	-0.368801	0.0959328	-3.84436	0.000120866	0.00134793
								NVE1463	CTRL	miR-2022_KD	3070.44	2284.58	2677.51	0.426443	0.110972	3.8428	0.000121636	0.00135577
								NVE24325	CTRL	miR-2022_KD	353.636	511.109	432.372	-0.529363	0.137762	-3.8426	0.00012174	0.00135618
								NVE24090	CTRL	miR-2022_KD	132.351	69.2486	100.8	0.928757	0.241778	3.84136	0.000122354	0.00136227
								NVE20175	CTRL	miR-2022_KD	114.26	52.5603	83.4103	1.11019	0.289054	3.84077	0.000122649	0.00136479
								NVE15880	CTRL	miR-2022_KD	274.254	136.478	205.366	1.01212	0.263608	3.8395	0.000123287	0.00137114
								NVE18020	CTRL	miR-2022_KD	197.424	112.694	155.059	0.814373	0.212113	3.83933	0.000123372	0.00137118
								NVE3233	CTRL	miR-2022_KD	63.7269	17.4519	40.5894	1.88641	0.491352	3.83922	0.000123427	0.00137118
								NVE1666	CTRL	miR-2022_KD	326.667	553.73	440.199	-0.758165	0.197498	-3.83884	0.000123616	0.00137252
								NVE3177	CTRL	miR-2022_KD	231.106	136.895	184.001	0.759826	0.198025	3.83701	0.00012454	0.0013814
								NVE14521	CTRL	miR-2022_KD	59.9939	21.2591	40.6265	1.50266	0.39163	3.83695	0.000124574	0.0013814
								NVE4571	CTRL	miR-2022_KD	16.9519	47.7613	32.3566	-1.49427	0.389452	-3.83685	0.000124622	0.0013814
								NVE17123	CTRL	miR-2022_KD	2763.86	2028.09	2395.98	0.445733	0.116291	3.8329	0.00012664	0.001403
								NVE2002	CTRL	miR-2022_KD	152.7	84.7215	118.711	0.8518	0.222262	3.8324	0.000126897	0.00140507
								NVE3880	CTRL	miR-2022_KD	1761.32	885.456	1323.39	0.992044	0.258979	3.83059	0.000127834	0.00141457
								NVE17192	CTRL	miR-2022_KD	535.587	765.109	650.348	-0.516436	0.134823	-3.83048	0.000127895	0.00141457
								NVE14801	CTRL	miR-2022_KD	362.6	525.057	443.828	-0.534043	0.139455	-3.82949	0.00012841	0.00141948
								NVE2748	CTRL	miR-2022_KD	78.9232	35.6966	57.3099	1.14466	0.299072	3.82738	0.000129513	0.00143089
								NVE943	CTRL	miR-2022_KD	60.9167	22.0318	41.4742	1.47123	0.384456	3.82679	0.000129827	0.00143251
								NVE143	CTRL	miR-2022_KD	469.825	323.412	396.618	0.535891	0.140037	3.82677	0.000129834	0.00143251
								NVE328	CTRL	miR-2022_KD	658.991	894.231	776.611	-0.439374	0.114822	-3.82657	0.000129941	0.00143251
								NVE13017	CTRL	miR-2022_KD	1065.3	1517.34	1291.32	-0.510745	0.133481	-3.82636	0.000130053	0.00143251
								NVE10575	CTRL	miR-2022_KD	5011.11	3458.3	4234.71	0.535092	0.139846	3.8263	0.000130084	0.00143251
								NVE22016	CTRL	miR-2022_KD	522.439	711.145	616.792	-0.443111	0.115807	-3.8263	0.000130086	0.00143251
								NVE21881	CTRL	miR-2022_KD	2533.57	2010.65	2272.11	0.332954	0.0870312	3.82568	0.000130413	0.00143532
								NVE9133	CTRL	miR-2022_KD	881.046	556.453	718.749	0.659485	0.172402	3.82528	0.000130621	0.00143684
								NVE23575	CTRL	miR-2022_KD	3212.38	2393.73	2803.06	0.424137	0.110881	3.82515	0.000130695	0.00143686
								NVE19940	CTRL	miR-2022_KD	251.715	150.364	201.04	0.739913	0.193475	3.82433	0.000131128	0.00144083
								NVE12869	CTRL	miR-2022_KD	41.8608	11.2566	26.5587	1.89669	0.496192	3.8225	0.000132105	0.00145078
								NVE445	CTRL	miR-2022_KD	968.634	1265.57	1117.1	-0.384763	0.100673	-3.8219	0.000132427	0.00145352
								NVE8367	CTRL	miR-2022_KD	914.07	652.216	783.143	0.489098	0.127997	3.82118	0.000132816	0.00145699
								NVE17862	CTRL	miR-2022_KD	432.024	291.376	361.7	0.571095	0.149465	3.82092	0.000132956	0.00145774
								NVE6731	CTRL	miR-2022_KD	27.7203	4.17932	15.9498	2.69541	0.705723	3.81936	0.000133796	0.00146616
								NVE9894	CTRL	miR-2022_KD	105.54	52.7221	79.1311	1.00867	0.264209	3.81772	0.000134691	0.0014746
								NVE3467	CTRL	miR-2022_KD	1972.47	2678.87	2325.67	-0.441214	0.115571	-3.81768	0.000134714	0.0014746
								NVE20004	CTRL	miR-2022_KD	1043.34	1395.96	1219.65	-0.4202	0.110085	-3.81705	0.000135055	0.00147754
								NVE24514	CTRL	miR-2022_KD	391.027	544.44	467.734	-0.480025	0.125824	-3.81504	0.000136159	0.00148861
								NVE3251	CTRL	miR-2022_KD	422.577	627.807	525.192	-0.568529	0.149028	-3.81492	0.000136229	0.00148861
								NVE14680	CTRL	miR-2022_KD	119.265	50.5518	84.9085	1.2402	0.325102	3.81481	0.000136289	0.00148861
								NVE2174	CTRL	miR-2022_KD	310.736	454.565	382.65	-0.551388	0.144549	-3.81454	0.000136436	0.0014894
								NVE5609	CTRL	miR-2022_KD	31.5907	6.91429	19.2525	2.15657	0.565375	3.81441	0.00013651	0.0014894
								NVE25868	CTRL	miR-2022_KD	31.4421	5.5781	18.5101	2.50969	0.658059	3.81377	0.000136861	0.00149243
								NVE14550	CTRL	miR-2022_KD	372.935	237.976	305.456	0.644185	0.168977	3.81226	0.000137701	0.00150078
								NVE19830	CTRL	miR-2022_KD	6028.18	4513.88	5271.03	0.417263	0.109486	3.8111	0.000138349	0.00150696
								NVE14858	CTRL	miR-2022_KD	3760.98	2077.56	2919.27	0.856273	0.224686	3.81098	0.000138418	0.00150696
								NVE20457	CTRL	miR-2022_KD	55.4627	136.774	96.1183	-1.29638	0.340271	-3.80984	0.000139055	0.00151229
								NVE21379	CTRL	miR-2022_KD	253.171	378.35	315.76	-0.576411	0.151296	-3.80983	0.000139065	0.00151229
								NVE23825	CTRL	miR-2022_KD	1403.54	1998	1700.77	-0.510353	0.133963	-3.80966	0.000139159	0.00151229
								NVE25337	CTRL	miR-2022_KD	1767.79	1043.29	1405.54	0.762454	0.200142	3.80957	0.000139208	0.00151229
								NVE22598	CTRL	miR-2022_KD	160.514	76.5733	118.544	1.06473	0.279638	3.80754	0.000140357	0.00152368
								NVE17661	CTRL	miR-2022_KD	2177.42	1535.23	1856.33	0.503655	0.132282	3.80745	0.000140408	0.00152368
								NVE23370	CTRL	miR-2022_KD	149418	204316	176867	-0.451454	0.118587	-3.80695	0.00014069	0.00152592
								NVE2153	CTRL	miR-2022_KD	233.888	132.257	183.073	0.815858	0.214329	3.80658	0.000140903	0.00152741
								NVE1711	CTRL	miR-2022_KD	16.213	56.404	36.3085	-1.79271	0.471043	-3.80583	0.000141329	0.00153121
								NVE7892	CTRL	miR-2022_KD	200.516	110.798	155.657	0.849323	0.223221	3.80486	0.000141884	0.00153639
								NVE22974	CTRL	miR-2022_KD	1307.39	1794.39	1550.89	-0.457175	0.120227	-3.80259	0.000143189	0.00154969
								NVE12178	CTRL	miR-2022_KD	2810.92	1813.06	2311.99	0.632608	0.166467	3.80021	0.000144576	0.00156386
								NVE24825	CTRL	miR-2022_KD	1031.12	703.95	867.535	0.552678	0.145465	3.79938	0.000145059	0.00156824
								NVE23051	CTRL	miR-2022_KD	2392.66	1773.28	2082.97	0.431715	0.113643	3.79887	0.000145357	0.00157062
								NVE15180	CTRL	miR-2022_KD	548.677	386.697	467.687	0.506969	0.133461	3.79862	0.000145504	0.00157067
								NVE23162	CTRL	miR-2022_KD	943.634	1289.55	1116.59	-0.450448	0.118583	-3.7986	0.000145517	0.00157067
								NVE16846	CTRL	miR-2022_KD	253.751	376.023	314.887	-0.565459	0.148872	-3.7983	0.000145693	0.00157172
								NVE9210	CTRL	miR-2022_KD	182.706	97.0571	139.882	0.917029	0.241594	3.79574	0.000147204	0.00158664
								NVE13714	CTRL	miR-2022_KD	2249.86	1769.68	2009.77	0.346092	0.0911803	3.79569	0.000147234	0.00158664
								NVE2426	CTRL	miR-2022_KD	10984.2	15259	13121.6	-0.474246	0.125045	-3.79259	0.000149082	0.0016057
								NVE13812	CTRL	miR-2022_KD	3211.26	2163.97	2687.61	0.569212	0.150186	3.79004	0.000150624	0.00162145
								NVE17139	CTRL	miR-2022_KD	50.9334	13.6466	32.29	1.88747	0.498043	3.78977	0.000150785	0.00162231
								NVE9912	CTRL	miR-2022_KD	90.1283	41.9104	66.0194	1.10489	0.291654	3.78835	0.000151653	0.00163021
								NVE13069	CTRL	miR-2022_KD	589.394	419.097	504.245	0.494241	0.130465	3.7883	0.000151681	0.00163021
								NVE2088	CTRL	miR-2022_KD	23619	17164.8	20391.9	0.46038	0.121639	3.78481	0.000153824	0.00165183
								NVE931	CTRL	miR-2022_KD	353.392	233.62	293.506	0.594133	0.156986	3.78463	0.000153936	0.00165183
								NVE26196	CTRL	miR-2022_KD	113.571	225.866	169.718	-0.98776	0.260993	-3.78463	0.000153939	0.00165183
								NVE13207	CTRL	miR-2022_KD	173.483	100.547	137.015	0.791129	0.209066	3.78412	0.000154253	0.00165432
								NVE10446	CTRL	miR-2022_KD	427.599	228.23	327.915	0.903538	0.23881	3.78351	0.000154635	0.00165753
								NVE22229	CTRL	miR-2022_KD	115.474	53.1599	84.3172	1.10566	0.292306	3.78254	0.000155235	0.00166307
								NVE18022	CTRL	miR-2022_KD	973.396	1327.41	1150.4	-0.446019	0.117981	-3.78042	0.000156565	0.00167643
								NVE23350	CTRL	miR-2022_KD	288.262	155.359	221.81	0.88816	0.234971	3.77986	0.000156915	0.00167929
								NVE10127	CTRL	miR-2022_KD	275.685	181.397	228.541	0.607478	0.160818	3.77743	0.000158456	0.00169488
								NVE142	CTRL	miR-2022_KD	1200.35	879.562	1039.96	0.447506	0.118474	3.77726	0.000158565	0.00169514
								NVE988	CTRL	miR-2022_KD	526.323	768.68	647.501	-0.545119	0.144331	-3.77686	0.000158818	0.00169695
								NVE5329	CTRL	miR-2022_KD	326.908	697.242	512.075	-1.09019	0.288692	-3.77631	0.000159168	0.00169979
								NVE12736	CTRL	miR-2022_KD	39.2383	82.9849	61.1116	-1.08026	0.286081	-3.77606	0.000159329	0.00170004
								NVE22988	CTRL	miR-2022_KD	165.925	72.1314	119.028	1.19164	0.31558	3.77601	0.00015936	0.00170004
								NVE13502	CTRL	miR-2022_KD	101.631	49.3333	75.4821	1.03759	0.274883	3.77467	0.000160217	0.00170827
								NVE13318	CTRL	miR-2022_KD	181.057	107.796	144.427	0.753955	0.199751	3.77447	0.000160346	0.00170875
								NVE7610	CTRL	miR-2022_KD	307.538	449.132	378.335	-0.545667	0.144603	-3.77354	0.000160947	0.00171425
								NVE8167	CTRL	miR-2022_KD	3816.46	2945.04	3380.75	0.373578	0.0990565	3.77137	0.000162356	0.00172791
								NVE12686	CTRL	miR-2022_KD	2487.17	3915.48	3201.32	-0.655234	0.173742	-3.7713	0.000162402	0.00172791
								NVE1535	CTRL	miR-2022_KD	2046.37	2542.83	2294.6	-0.312969	0.0829963	-3.77088	0.000162671	0.00172986
								NVE12645	CTRL	miR-2022_KD	177.184	105.535	141.36	0.745193	0.197643	3.7704	0.000162984	0.00173228
								NVE5198	CTRL	miR-2022_KD	327.313	198.686	262.999	0.718541	0.190643	3.76904	0.00016388	0.00174081
								NVE6627	CTRL	miR-2022_KD	1639.49	2146.37	1892.93	-0.387458	0.102804	-3.76891	0.00016396	0.00174081
								NVE11411	CTRL	miR-2022_KD	3164.4	4412.87	3788.64	-0.480032	0.127375	-3.76865	0.000164135	0.00174176
								NVE15705	CTRL	miR-2022_KD	286.228	154.545	220.386	0.883192	0.23439	3.76805	0.00016453	0.00174503
								NVE26032	CTRL	miR-2022_KD	3880.56	3143.57	3512.06	0.30398	0.0806779	3.76783	0.000164674	0.00174563
								NVE3256	CTRL	miR-2022_KD	409.144	566.647	487.896	-0.470179	0.124816	-3.76696	0.000165246	0.00175077
								NVE21891	CTRL	miR-2022_KD	244.352	152.336	198.344	0.675771	0.179404	3.76676	0.00016538	0.00175127
								NVE6736	CTRL	miR-2022_KD	51.0291	18.0161	34.5226	1.49655	0.397363	3.76621	0.000165743	0.00175419
								NVE21757	CTRL	miR-2022_KD	1137.38	1595.65	1366.51	-0.487601	0.129524	-3.76456	0.000166844	0.00176492
								NVE23085	CTRL	miR-2022_KD	971.101	611.219	791.16	0.666618	0.17709	3.76428	0.000167031	0.00176596
								NVE2121	CTRL	miR-2022_KD	71.2405	30.0725	50.6565	1.24783	0.331516	3.76403	0.0001672	0.00176683
								NVE1287	CTRL	miR-2022_KD	599.155	322.7	460.927	0.891874	0.236962	3.76378	0.000167361	0.00176761
								NVE8421	CTRL	miR-2022_KD	33.4585	7.56818	20.5133	2.14883	0.571191	3.76202	0.000168544	0.00177917
								NVE13550	CTRL	miR-2022_KD	1780.92	2284.47	2032.69	-0.359285	0.0955191	-3.76139	0.000168973	0.00178276
								NVE2204	CTRL	miR-2022_KD	183.775	111.095	147.435	0.728428	0.1937	3.7606	0.000169508	0.00178746
								NVE2753	CTRL	miR-2022_KD	130.184	66.5785	98.3811	0.965136	0.25674	3.7592	0.000170458	0.00179654
								NVE14904	CTRL	miR-2022_KD	4582.28	5673.68	5127.98	-0.308217	0.0820131	-3.75814	0.000171181	0.00180322
								NVE21864	CTRL	miR-2022_KD	7761.7	9457.42	8609.56	-0.284931	0.0758233	-3.75783	0.000171391	0.00180402
								NVE6977	CTRL	miR-2022_KD	411.133	574	492.566	-0.478266	0.127276	-3.75771	0.000171479	0.00180402
								NVE20576	CTRL	miR-2022_KD	1272.74	878.536	1075.64	0.536269	0.142714	3.75764	0.000171525	0.00180402
								NVE23920	CTRL	miR-2022_KD	665.466	480.549	573.007	0.472078	0.125639	3.75743	0.000171671	0.0018046
								NVE13303	CTRL	miR-2022_KD	282.141	175.087	228.614	0.683551	0.181929	3.75725	0.000171791	0.00180493
								NVE2473	CTRL	miR-2022_KD	48.0077	16.4809	32.2443	1.53287	0.408189	3.75529	0.000173142	0.00181817
								NVE15563	CTRL	miR-2022_KD	792.245	521.911	657.078	0.602166	0.160392	3.75433	0.000173804	0.00182417
								NVE16105	CTRL	miR-2022_KD	865.601	584.865	725.233	0.5681	0.151348	3.75359	0.000174318	0.00182861
								NVE13658	CTRL	miR-2022_KD	14067.6	11427.7	12747.6	0.299715	0.079856	3.75319	0.000174599	0.00183061
								NVE17346	CTRL	miR-2022_KD	11657.1	9224.53	10440.8	0.337508	0.0899373	3.75271	0.000174936	0.00183316
								NVE15729	CTRL	miR-2022_KD	107.749	50.751	79.2502	1.0768	0.28695	3.75258	0.000175024	0.00183316
								NVE111	CTRL	miR-2022_KD	551.805	358.821	455.313	0.617774	0.164689	3.75115	0.000176027	0.0018427
								NVE14949	CTRL	miR-2022_KD	774.076	499.322	636.699	0.630262	0.168033	3.75081	0.000176262	0.0018442
								NVE4497	CTRL	miR-2022_KD	345.063	230.123	287.593	0.585237	0.156057	3.75014	0.000176739	0.00184824
								NVE6671	CTRL	miR-2022_KD	1296.49	1745.1	1520.8	-0.427317	0.113956	-3.74984	0.000176945	0.00184942
								NVE24306	CTRL	miR-2022_KD	8248.05	6310.06	7279.06	0.38616	0.102989	3.74952	0.00017717	0.00185082
								NVE6367	CTRL	miR-2022_KD	747.388	975.597	861.493	-0.385749	0.102916	-3.7482	0.000178107	0.00185964
								NVE16078	CTRL	miR-2022_KD	798.242	590.906	694.574	0.432844	0.115509	3.74727	0.00017877	0.0018656
								NVE13350	CTRL	miR-2022_KD	1872.18	2353.54	2112.86	-0.329869	0.0880345	-3.74705	0.000178929	0.00186629
								NVE13490	CTRL	miR-2022_KD	559.606	321.047	440.326	0.798655	0.213214	3.74579	0.00017983	0.00187472
								NVE14337	CTRL	miR-2022_KD	280.46	172.548	226.504	0.703324	0.187806	3.74495	0.000180433	0.00188003
								NVE13683	CTRL	miR-2022_KD	444.923	640.735	542.829	-0.525163	0.140243	-3.74467	0.00018063	0.00188111
								NVE7978	CTRL	miR-2022_KD	201.263	361.068	281.165	-0.844044	0.225415	-3.74441	0.000180821	0.00188212
								NVE2809	CTRL	miR-2022_KD	733.547	979.539	856.543	-0.416291	0.11119	-3.74395	0.000181152	0.00188459
								NVE8793	CTRL	miR-2022_KD	127.863	61.4351	94.649	1.05118	0.280814	3.74334	0.00018159	0.00188818
								NVE25459	CTRL	miR-2022_KD	581.38	774.887	678.134	-0.414998	0.110873	-3.743	0.000181833	0.00188973
								NVE25021	CTRL	miR-2022_KD	198.644	301.159	249.901	-0.601134	0.160614	-3.74272	0.000182038	0.00189088
								NVE2423	CTRL	miR-2022_KD	188.75	103.727	146.238	0.860446	0.229955	3.7418	0.000182707	0.0018965
								NVE8908	CTRL	miR-2022_KD	202.64	403.64	303.14	-0.991882	0.265087	-3.74172	0.000182767	0.0018965
								NVE2133	CTRL	miR-2022_KD	909.993	1241.25	1075.62	-0.44647	0.119468	-3.73717	0.000186105	0.00193014
								NVE20778	CTRL	miR-2022_KD	1130.65	843.17	986.911	0.421939	0.112923	3.73654	0.000186573	0.001934
								NVE22879	CTRL	miR-2022_KD	2644.71	3465.64	3055.18	-0.390367	0.104482	-3.73621	0.000186814	0.00193551
								NVE13594	CTRL	miR-2022_KD	77.9679	34.96	56.464	1.16085	0.310729	3.73591	0.000187038	0.00193683
								NVE11490	CTRL	miR-2022_KD	1891.86	2551.73	2221.79	-0.432201	0.115737	-3.73435	0.000188203	0.0019479
								NVE23555	CTRL	miR-2022_KD	2180.38	2731.3	2455.84	-0.324406	0.0868754	-3.73415	0.000188354	0.00194845
								NVE2600	CTRL	miR-2022_KD	1371.2	1947.43	1659.31	-0.505266	0.135315	-3.73399	0.000188471	0.00194867
								NVE12988	CTRL	miR-2022_KD	247.597	154.286	200.941	0.683529	0.183079	3.73351	0.000188828	0.00195135
								NVE25041	CTRL	miR-2022_KD	603.654	354.309	478.981	0.767119	0.205488	3.73316	0.000189093	0.00195309
								NVE5181	CTRL	miR-2022_KD	96.1899	45.7713	70.9806	1.0744	0.287811	3.73301	0.000189208	0.00195327
								NVE6168	CTRL	miR-2022_KD	2767.31	3585.01	3176.16	-0.372956	0.0999155	-3.73272	0.000189426	0.00195452
								NVE19280	CTRL	miR-2022_KD	155.121	86.7027	120.912	0.833792	0.22341	3.73212	0.000189876	0.00195816
								NVE19151	CTRL	miR-2022_KD	519.688	307.587	413.638	0.753157	0.201821	3.73181	0.000190111	0.00195958
								NVE8140	CTRL	miR-2022_KD	1162.12	1477.33	1319.73	-0.346252	0.0928153	-3.73054	0.000191066	0.00196842
								NVE8313	CTRL	miR-2022_KD	117.414	58.0183	87.7161	1.02104	0.273708	3.73041	0.000191169	0.00196847
								NVE6941	CTRL	miR-2022_KD	269.823	166.47	218.146	0.698248	0.187234	3.72927	0.000192032	0.00197635
								NVE2452	CTRL	miR-2022_KD	1257.05	924.134	1090.59	0.442991	0.118804	3.72877	0.000192416	0.00197929
								NVE909	CTRL	miR-2022_KD	286.22	94.6283	190.424	1.59424	0.427575	3.72855	0.000192582	0.00197999
								NVE21155	CTRL	miR-2022_KD	39.573	9.58543	24.5792	2.03827	0.546728	3.72812	0.000192911	0.00198236
								NVE3653	CTRL	miR-2022_KD	1137.49	1604.66	1371.08	-0.497027	0.133342	-3.72745	0.000193428	0.00198624
								NVE9282	CTRL	miR-2022_KD	4206.4	3178.33	3692.36	0.403958	0.108376	3.72737	0.000193486	0.00198624
								NVE13340	CTRL	miR-2022_KD	54.4299	19.9878	37.2089	1.4441	0.387471	3.727	0.000193771	0.00198752
								NVE17583	CTRL	miR-2022_KD	96.2336	161.774	129.004	-0.745485	0.200028	-3.72691	0.000193839	0.00198752
								NVE3873	CTRL	miR-2022_KD	368.15	228.741	298.446	0.683564	0.183417	3.72683	0.000193907	0.00198752
								NVE21550	CTRL	miR-2022_KD	708.475	941.084	824.78	-0.40914	0.109809	-3.72592	0.000194604	0.00199365
								NVE268	CTRL	miR-2022_KD	194.108	112.295	153.201	0.78544	0.210845	3.7252	0.000195159	0.00199832
								NVE2918	CTRL	miR-2022_KD	113.345	191.553	152.449	-0.749972	0.201404	-3.72371	0.000196314	0.00200912
								NVE8073	CTRL	miR-2022_KD	86.1358	32.6357	59.3858	1.39327	0.3742	3.72333	0.000196611	0.00201114
								NVE22733	CTRL	miR-2022_KD	1233.07	1603.64	1418.35	-0.380052	0.102102	-3.72228	0.000197435	0.00201855
								NVE2676	CTRL	miR-2022_KD	460.503	628.018	544.26	-0.4482	0.120443	-3.72127	0.000198227	0.00202562
								NVE4597	CTRL	miR-2022_KD	1686.44	1291.58	1489.01	0.384228	0.103274	3.72049	0.000198834	0.00203079
								NVE4029	CTRL	miR-2022_KD	878.918	1169.8	1024.36	-0.411351	0.110574	-3.72016	0.000199098	0.00203246
								NVE24010	CTRL	miR-2022_KD	742.039	1022.63	882.336	-0.462092	0.124273	-3.71835	0.000200528	0.00204508
								NVE5114	CTRL	miR-2022_KD	357.77	524.526	441.148	-0.549577	0.147802	-3.71834	0.000200538	0.00204508
								NVE20876	CTRL	miR-2022_KD	37.6778	9.88491	23.7814	1.93211	0.519719	3.7176	0.000201121	0.00204999
								NVE6564	CTRL	miR-2022_KD	2411.97	1764.55	2088.26	0.450829	0.121332	3.71567	0.000202667	0.0020647
								NVE19827	CTRL	miR-2022_KD	214.81	124.225	169.517	0.785562	0.211433	3.71542	0.000202863	0.00206565
								NVE21502	CTRL	miR-2022_KD	160.401	75.3461	117.874	1.07899	0.290461	3.71473	0.000203421	0.00207029
								NVE24326	CTRL	miR-2022_KD	26.099	71.8363	48.9677	-1.44916	0.390142	-3.71446	0.000203639	0.00207146
								NVE12518	CTRL	miR-2022_KD	120.351	199.413	159.882	-0.727452	0.195854	-3.71425	0.000203809	0.00207214
								NVE13985	CTRL	miR-2022_KD	806.48	1056.02	931.249	-0.388351	0.104574	-3.71364	0.000204301	0.00207609
								NVE1321	CTRL	miR-2022_KD	423.557	579.728	501.642	-0.451304	0.121535	-3.71338	0.000204513	0.00207721
								NVE1216	CTRL	miR-2022_KD	1043.43	701.017	872.225	0.574127	0.154626	3.71301	0.00020481	0.00207917
								NVE22977	CTRL	miR-2022_KD	2887.82	2024.35	2456.08	0.511479	0.137855	3.71027	0.000207037	0.00210072
								NVE21279	CTRL	miR-2022_KD	591.16	376.022	483.591	0.651662	0.175676	3.70945	0.000207713	0.00210652
								NVE9886	CTRL	miR-2022_KD	632.609	450.528	541.569	0.48615	0.131215	3.705	0.000211394	0.00214256
								NVE13236	CTRL	miR-2022_KD	349.049	232.779	290.914	0.581698	0.157016	3.7047	0.00021164	0.00214256
								NVE26076	CTRL	miR-2022_KD	702.624	961.366	831.995	-0.450887	0.121708	-3.70465	0.000211683	0.00214256
								NVE5460	CTRL	miR-2022_KD	1043.06	717.198	880.127	0.539684	0.145678	3.70464	0.000211692	0.00214256
								NVE12800	CTRL	miR-2022_KD	173.836	328.648	251.242	-0.917749	0.247777	-3.70393	0.000212285	0.00214748
								NVE4298	CTRL	miR-2022_KD	59182.1	43303.6	51242.9	0.450626	0.121692	3.70301	0.000213057	0.00215421
								NVE11388	CTRL	miR-2022_KD	1691.05	1242.39	1466.72	0.446416	0.120559	3.70287	0.000213171	0.00215428
								NVE23658	CTRL	miR-2022_KD	428.155	582.544	505.35	-0.445971	0.12051	-3.70068	0.000215019	0.00217186
								NVE17975	CTRL	miR-2022_KD	369.889	230.07	299.98	0.684125	0.184911	3.69974	0.000215818	0.00217885
								NVE4606	CTRL	miR-2022_KD	136.56	66.8238	101.692	1.02543	0.277192	3.69933	0.00021617	0.0021813
								NVE21785	CTRL	miR-2022_KD	340.929	481.774	411.352	-0.49602	0.134114	-3.6985	0.000216881	0.00218721
								NVE2719	CTRL	miR-2022_KD	131.924	69.5651	100.745	0.92711	0.25068	3.69839	0.000216972	0.00218721
								NVE8046	CTRL	miR-2022_KD	74.5768	31.7442	53.1605	1.23213	0.333169	3.69821	0.000217123	0.00218763
[truncated: 18,146 more rows]
