# Supplementary material for: An ancient pan-cnidarian microRNA regulates stinging capsule biogenesis in Nematostella vectensis
Source: Cell Rep. 2023 Sep 6;42(9):113072. doi: 10.1016/j.celrep.2023.113072 (PMC10548089; doi:10.1016/j.celrep.2023.113072)
Supplement: Table S2. Sequences and source of oligonucleotides used in this study [file mmc3.xlsx]

## Sheet: Sheet1
Oligo	sequence	source
Nematostella. ISH. Nv-pri-miR-2022:	GTAAATCAGCGTGGGGATGCAGACAGATAATCTCGGGATGAGTTCGCCTGAATGATCAAGATGAGT TCGCCTGAAAGTCGGGATGAGATCGCCTGAGAGTCGGGATAAGATCGCCTGAAAGTCGGGATAAAT CAACTGTCAAGTGGTTGTCATTTGCTAGTTGCTTTTGTCCCGCCTTTTCTTTTTGTCCCGCCTTTTCTGC GAATTGATCACGTGATGTGACGTCATCACTGCCCAATTACAAATGCTGCAATATATTGAGGTACGTA AACGTTAGATGTTGCGCATATACCTCATACGCGTAATAACTCTGTGTAAATGTGAATGGTAGTAGAA AAAAATTAAATAAACCCAATT	Moran lab
Nematostella. ISH. Nve16498:	CCGTACCCATACCCATGCCTCATAATATGTCTACCACAACCAACACCACCTCCAGTAACCACACCCGAACCAGTAACCACACCCGAACCAGTAACCACACCCGAACCAGTAACCACGCAAAAGCCAGTAACGACGCCTAAGCCAACAACACCCAGTACAACCCCTAAACCTACAACTCCACCAACTCCTCCTTCACCTGTCAATGGTGGTTATACACCATGGACTGAATGGACCGAGTGCTCTGCCACGTGTGGGGGTGGTATCCAGCAAAGGACCAGAGCCTGTTCAAATCCTGCACCAAAGAACAATGGCACAAGCTGTGAATCACTAGGGCCATCATTTGAGACCCAAGCTTGCAATTCCAAACCATGTCCAGTTGATGGGGCTTACAGTGAGTGG…	Moran lab
Nematostella. ISH. Nve16448:	GATCTTGAATAACTACTACGTGTCTCCCATGGACACCCCGTCACGTGCGTCGTTCATGACGGGAAAGTACCCCATCCATATGGGTGTGCAACATGACACACTGCACAACAGGCAGCCCTTCGGGGTGCCGCTAACCGAGAAGTTTCTCCCGGAGTTTTTGAGAGAGATGGGCTACCAGACACATGCTGTCGGCAAGTGGCAGCTGGGGTTCTTCGCCAAGGAGTACACGCCCACCTATAGGGGATTTGACTCGTTCTTCGGCTTCTGGACCTCCCATGAAGATTACTACAATCACGTGGCCAATGACGGCGGCTACGGCATCGACCTCAGGAGGAACTTGGATGTCGTGTATAACGAGACAGGCGTATACGGTACGGAGCTTCTCGCTCGAGAAGCCGA…	Moran lab
Hydractinia (SABER-FISH). Hys0052.52 Hairpin 30. miRTarg2.30.1:	GGTGGTCGGTAAATACAATCTCTTCCTCCATCACCACTTTAATACTCTC	Frank lab
Hydractinia (SABER-FISH). Hys0052.52 Hairpin 30.miRTarg2.30.3	TTGCTAGTTGCTTGTGCCCCTCCATTGGTATTGTCATTTAATACTCTC	Frank lab
Hydractinia (SABER-FISH). Hys0052.52 Hairpin 30. miRTarg2.30.4	CTCCAGTGCTATCCGATGGAGAGTAAATAAGATCCTTGTCTTTTAATACTCTC	Frank lab
Hydractinia (SABER-FISH). Hys0052.52 Hairpin 30.miRTarg2.30.8	CCAATATCTCCAGCTTCGCCTCTCGTTTCTTCACCCTTTAATACTCTC	Frank lab
Hydractinia (SABER-FISH). Hys0052.52 Hairpin 30. miRTarg2.30.10	CGATGTCCTGCAATCATTGCACTTGGAAGATCATTATGCTTTAATACTCTC	Frank lab
Hydractinia (SABER-FISH). Hys-Mir2022 Hairpin 27. Pri-miR-2022.27.1	ACGCCGTCATTTCTTCACAAGTTTTCATTTGAACATCAGAATTTCATCATCAT	Frank lab
Hydractinia (SABER-FISH). Hys-MirNcol1 Hairpin 30. Ncol1.30.1	GACCAAGAGACATCCGAGGATAAATCGGGCTGCCATTTTAATACTCTC	Frank lab
Hydractinia (SABER-FISH). Hys-MirNcol1 Hairpin 30. Ncol1.30.2	TTCGTGTAAAGTTTTGGCGTTAGCCATGGCCACACCTTTAATACTCTC	Frank lab
Hydractinia (SABER-FISH). Hys-MirNcol1 Hairpin 30. Ncol1.30.3	TGGTGGTCCACATGGGTTAGCTTCACGTTTTAACATTTTAATACTCTC	Frank lab
Hydractinia (SABER-FISH). Hys-MirNcol1 Hairpin 30. Ncol1.30.4	CACATTGTTGCACACAGACTGGTGGGCATGGAGCTGTTTAATACTCTC	Frank lab
Hydractinia (SABER-FISH). Hys-MirNcol1 Hairpin 27. Ncol1.27.1	GACCAAGAGACATCCGAGGATAAATCGGGCTGCCATTTTCATCATCAT	Frank lab
Hydractinia (SABER-FISH). Hys-MirNcol1 Hairpin 27. Ncol1.27.2	TTCGTGTAAAGTTTTGGCGTTAGCCATGGCCACACCTTTCATCATCAT	Frank lab
Hydractinia (SABER-FISH). Hys-MirNcol1 Hairpin 27. Ncol1.27.3	TGGTGGTCCACATGGGTTAGCTTCACGTTTTAACATTTTCATCATCAT	Frank lab
Hydractinia (SABER-FISH). Hys-MirNcol1 Hairpin 27. Ncol1.27.4	CACATTGTTGCACACAGACTGGTGGGCATGGAGCTGTTTCATCATCAT	Frank lab
Nematostella. Morphoilino. Standard Control	CCTCTTACCTCAGTTACAATTTATA	Gene Tools, LLC
Nematostella. Morphoilino. miR-2022:	ACCACTTGACAGTTGATTTATCCCG	Gene Tools, LLC
Nematostella. Morphoilino. Hyl1lb. Translation blocking.	CTGATCCTGGATGTTGAAACCTCAT	Gene Tools, LLC
